# Supplementary material for: A review of the genus Raveniola (Araneae, Nemesiidae) in China, with notes on allied genera and description of four new species from Yunnan
Source: Zookeys. 2012 Jul 25;(211):71–99. doi: 10.3897/zookeys.211.3060 (PMC3426841; doi:10.3897/zookeys.211.3060)
Supplement: XML Treatment for Raveniola [file zookeys.211.3060-treatment1.xml]

<!DOCTYPE tp:taxon-treatment
  PUBLIC "-//TaxonX//DTD Taxonomic Treatment Publishing DTD v0 20100105//EN" "tax-treatment-NSO.dtd">
<tp:taxon-treatment xmlns:tp="http://www.plazi.org/taxpub"><tp:treatment-meta><mixed-citation publication-type="journal"><person-group><name><surname>Zonstein</surname><given-names>Sergei</given-names></name><name><surname>Marusik</surname><given-names>Yuri M.</given-names></name></person-group><article-title>A review of the genus 
                    <italic>Raveniola</italic> (Araneae, Nemesiidae) in China, with notes on allied genera and description of four new species from Yunnan
                </article-title><source>Zookeys</source><day>25</day><month>7</month><year>2012</year><volume>2012</volume><issue>211</issue><fpage>71</fpage><lpage>99</lpage><pub-id pub-id-type="doi">10.3897/zookeys.211.3060</pub-id></mixed-citation></tp:treatment-meta><tp:nomenclature><tp:taxon-name>
                        <tp:taxon-name-part taxon-name-part-type="genus">Raveniola</tp:taxon-name-part>
                    <object-id xmlns:xlink="http://www.w3.org/1999/xlink" xlink:type="simple">http://species-id.net/wiki/Raveniola</object-id>
								</tp:taxon-name><tp:taxon-authority>Zonstein, 1987</tp:taxon-authority><tp:nomenclature-citation-list><tp:nomenclature-citation><tp:taxon-name>Raveniola</tp:taxon-name><comment><xref ref-type="bibr" rid="B30">Zonstein 1987</xref>: 1014, type species <italic><tp:taxon-name>Brachythele virgata</tp:taxon-name></italic> Simon, 1891, by the original designation.</comment></tp:nomenclature-citation></tp:nomenclature-citation-list></tp:nomenclature><tp:treatment-sec sec-type="Diagnosis"><title>Diagnosis.</title><p>By retroventral position of the male mating spur on tibia I, <italic><tp:taxon-name>Raveniola</tp:taxon-name></italic> differs essentially from the majority of the Holarctic and Asian nemesiid genera: from Mediterranean <italic><tp:taxon-name>Nemesia</tp:taxon-name></italic> Audouin, 1826, <italic><tp:taxon-name>Iberesia</tp:taxon-name></italic> Decae &amp; Cardoso, 2006 and <italic><tp:taxon-name>Brachythele</tp:taxon-name></italic> Ausserer, 1871 as well as from the Nearctic <italic><tp:taxon-name>Calisoga</tp:taxon-name></italic> Chamberlin, 1937 and from Asian <italic><tp:taxon-name>Atmethochilus</tp:taxon-name></italic> Simon, 1887 and <italic><tp:taxon-name>Damarchus</tp:taxon-name></italic> Thorell, 1891. Males in all these genera possess mating spurs located on the process ventrally or prolaterally. In addition, in the two latter genera males have paired tarsal claws provided with a single S-shaped tooth row instead of the biserial dentition typical for male nemesiids.
                    </p><p>Within the rest of this group of genera, in which males are also known to possess the retrolateral or retroventral megaspines on tibia I, <italic><tp:taxon-name>Raveniola</tp:taxon-name></italic> can be distinguished from Central American <italic><tp:taxon-name>Mexentypesa</tp:taxon-name></italic> Raven, 1987 by having the unpaired tarsal claw (absent in the latter genus) and integral tarsi (pseudosegmented in <italic><tp:taxon-name>Mexentypesa</tp:taxon-name></italic>); from African <italic><tp:taxon-name>Hermacha</tp:taxon-name></italic> Simon, 1889, <italic><tp:taxon-name>Entypesa</tp:taxon-name></italic> Simon, 1902, <italic><tp:taxon-name>Lepthercus</tp:taxon-name></italic> Purcell, 1902 and <italic><tp:taxon-name>Pionothele</tp:taxon-name></italic> Purcell, 1902 – by much smaller PMS (from first three of them) or longer apical segment of PLS (domed in <italic><tp:taxon-name>Pionothele</tp:taxon-name></italic>). Moreover, males of <italic><tp:taxon-name>Raveniola</tp:taxon-name></italic> differ from males of all the above-mentioned genera by their elongate, cylindrical and strongly spinose palpal tibiae. The congeneric females have no unique distinctive characters.
                    </p><p>East-Asian <italic><tp:taxon-name>Sinopesa</tp:taxon-name></italic> Raven &amp; Schwendinger, 1995 is the only genus that has been found to share with <italic><tp:taxon-name>Raveniola</tp:taxon-name></italic> the above-listed definitive features. These partially sympatric genera differ from each other by the characters shown in the table in the Discussion below.
                    </p></tp:treatment-sec><tp:treatment-sec sec-type="Description"><title>Description.</title><p>Medium-sized to large nemesiids with carapace 4–14 mm long. Carapace hirsute. Eye tubercle low to moderately developed. Chelicerae in most species without rastellum. Maxillae rectangular with few to numerous cuspules. Serrula not evident. Labium twice wider than long with no cuspules. Paired sternal sigillae small round submarginal to marginal. Leg formula 4123 or 1423. Metatarsal preening combs absent. Leg tarsi integral (not cracked or pseudosegmented), aspinose in most species. In males scopula on tarsi I always entire; tarsi II with entire or narrowly divided scopula; tarsi III and IV with widely divided scopula or without it; conspecific females with weaker scopula on posterior tarsi. Paired tarsal claws biserially toothed both in males and females; claw apex long and moderately curved. Unpaired tarsal claw small and sharply bent. Males: intercheliceral tumescence if present located ventrally; palpal tibia ±long, spinose; cymbium rather short with or without spines; tibia I with 2(3) sequential megaspines. Females: each paired spermatheca with 2–3 individual diverticulae. PMS small to absent. PLS: apical segment triangle to digitiform.<!--PageBreak--></p></tp:treatment-sec><tp:treatment-sec sec-type="Distribution"><title>Distribution, habitats and ecology.</title><p>Over 20 species are currently known in the south Palearctic, from Turkey to China (see <xref ref-type="bibr" rid="B12">Platnick 2012</xref>). The spiders inhabit different types of forest and steppe biotopes, subalpine and alpine meadows from seashore up to 4300 m above sea level. They can occur under rocks and logs, or inhabit abandoned rodent burrows, or crevices. Adult females can be found building simple burrows 10–20 cm (in <italic><tp:taxon-name>Raveniola ferghanensis</tp:taxon-name></italic> - up to 40–50 cm) depth with weak silk lining and open entrance.
                    </p><p>Unfortunately, we have no direct label data shoving peculiarities in the habitats and ecology of Chinese species of <italic><tp:taxon-name>Raveniola</tp:taxon-name></italic>. The only male of <italic><tp:taxon-name>Raveniola yunnanensis</tp:taxon-name></italic> sp. n.was found under the rock in the mixed mountainous broad-leaved forest (I. Kabak, personal communication). The representatives of <italic><tp:taxon-name>Raveniola montana</tp:taxon-name></italic> sp. n., <italic><tp:taxon-name>Raveniola shangrila</tp:taxon-name></italic> sp. n. and <italic><tp:taxon-name>Raveniola songi</tp:taxon-name></italic> sp. n. were collected with pitfall traps together with highland ants <italic><tp:taxon-name>Myrmica pleiorhytida</tp:taxon-name></italic> Radchenko &amp; Elmes, 2009 (<tp:taxon-name>Hymenoptera</tp:taxon-name>, <tp:taxon-name>Formicidae</tp:taxon-name>) by the same collectors and in the same biotope. The latter species was noted inhabiting mountainous meadows (see <xref ref-type="bibr" rid="B16">Radchenko and Elmes 2010</xref>, p. 219).
                    </p></tp:treatment-sec><tp:treatment-sec sec-type="Key to Chinese Raveniola"><title>Key to Chinese <italic><tp:taxon-name>Raveniola</tp:taxon-name></italic>
                    </title><p>Females of <italic><tp:taxon-name>Raveniola guangxi</tp:taxon-name></italic>, <italic><tp:taxon-name>Raveniola shangrila</tp:taxon-name></italic> sp. n., <italic><tp:taxon-name>Raveniola songi</tp:taxon-name></italic> sp. n. and <italic><tp:taxon-name>Raveniola yunnanensis</tp:taxon-name></italic> sp. n. are unknown.
                    </p><table-wrap content-type="key" position="anchor" orientation="portrait"><table><tbody><tr><td rowspan="1" colspan="1">1</td><td rowspan="1" colspan="1">Large species: carapace length &gt; 10 mm. Males: embolus with subapical keel (<xref ref-type="fig" rid="F13">Fig. 49</xref>). Females: basal receptacle bifurcate (<xref ref-type="fig" rid="F13">Fig. 50</xref>)
                                    </td><td rowspan="1" colspan="1"><italic><tp:taxon-name>Raveniola xizangensis</tp:taxon-name></italic>
                                    </td></tr><tr><td rowspan="1" colspan="1">–</td><td rowspan="1" colspan="1">Smaller: carapace length 4.6–7.3 mm. Males: subapical embolic keel absent or vestigial. Females: basal receptacle entire</td><td rowspan="1" colspan="1">2
                                    </td></tr><tr><td rowspan="1" colspan="1">2</td><td rowspan="1" colspan="1">Males</td><td rowspan="1" colspan="1">3
                                    </td></tr><tr><td rowspan="1" colspan="1">–</td><td rowspan="1" colspan="1">Females</td><td rowspan="1" colspan="1">7
                                    </td></tr><tr><td rowspan="1" colspan="1">3</td><td rowspan="1" colspan="1">PMS absent</td><td rowspan="1" colspan="1">4
                                    </td></tr><tr><td rowspan="1" colspan="1">–</td><td rowspan="1" colspan="1">PLS (sometimes tiny) present</td><td rowspan="1" colspan="1">5
                                    </td></tr><tr><td rowspan="1" colspan="1">4</td><td rowspan="1" colspan="1">Maxillae with few (3–4 in the holotype) cuspules. Embolus as shown on <xref ref-type="fig" rid="F10">Figs 37 and 38</xref>
                                    </td><td rowspan="1" colspan="1"><italic><tp:taxon-name>Raveniola guangxi</tp:taxon-name></italic>
                                    </td></tr><tr><td rowspan="1" colspan="1">–</td><td rowspan="1" colspan="1">Maxillae with numerous (&gt;13) cuspules. Embolus as in <xref ref-type="fig" rid="F11">Fig. 41</xref>
                                    </td><td rowspan="1" colspan="1"><italic><tp:taxon-name>Raveniola shangrila</tp:taxon-name></italic> sp. n.
                                    </td></tr><tr><td rowspan="1" colspan="1">4</td><td rowspan="1" colspan="1">PLS: apical segment digitiform. Embolus ±twisted (<xref ref-type="fig" rid="F11">Figs 40–43</xref>)
                                    </td><td rowspan="1" colspan="1">5
                                    </td></tr><tr><td rowspan="1" colspan="1">–</td><td rowspan="1" colspan="1">PLS: apical segment triangle. Embolus curved apically (<xref ref-type="fig" rid="F10">Fig. 39</xref>)
                                    </td><td rowspan="1" colspan="1"><italic><tp:taxon-name>Raveniola hebeinica</tp:taxon-name></italic>
                                    </td></tr><tr><td rowspan="1" colspan="1">5</td><td rowspan="1" colspan="1">Leg I: tibia incrassate, equal in length with, or shorter than metatarsus (<xref ref-type="fig" rid="F8">Figs 26, 28</xref>). Few spines on cymbium (<xref ref-type="fig" rid="F9">Figs 32–34</xref>)
                                    </td><td rowspan="1" colspan="1">6
                                    </td></tr><tr><td rowspan="1" colspan="1">–</td><td rowspan="1" colspan="1">Leg I: tibia very long and slender, considerably longer than metatarsus (<xref ref-type="fig" rid="F8">Fig. 29</xref>). Cymbium with numerous dorsal spines (<xref ref-type="fig" rid="F9">fig. 35</xref>)
                                    </td><td rowspan="1" colspan="1"><italic><tp:taxon-name>Raveniola yunnanensis</tp:taxon-name></italic> sp. n.
                                    </td></tr><tr><td rowspan="1" colspan="1">6</td><td rowspan="1" colspan="1">Leg I: metatarsus straight, longer than tibia (<xref ref-type="fig" rid="F8">Fig. 26</xref>). Cymbium with long spines (<xref ref-type="fig" rid="F9">Fig. 32</xref>). Embolus short with well developed embolic ridges (<xref ref-type="fig" rid="F11">Fig. 40</xref>)
                                    </td><td rowspan="1" colspan="1"><italic><tp:taxon-name>Raveniola montana</tp:taxon-name></italic> sp. n.
                                    </td></tr><tr><td rowspan="1" colspan="1"><!--PageBreak-->–</td><td rowspan="1" colspan="1">Leg I: metatarsus ±curved, equal in length to tibia (<xref ref-type="fig" rid="F8">Fig. 28</xref>). Spines on cymbium shorter (<xref ref-type="fig" rid="F9">Fig. 34</xref>). Embolus longer without or with very weak embolic ridges (<xref ref-type="fig" rid="F11">Fig. 42</xref>)
                                    </td><td rowspan="1" colspan="1"><italic><tp:taxon-name>Raveniola songi</tp:taxon-name></italic> sp. n.
                                    </td></tr><tr><td rowspan="1" colspan="1">7</td><td rowspan="1" colspan="1">PLS: apical segment triangle. Spermathecae as shown in <xref ref-type="fig" rid="F13">Fig. 47</xref>
                                    </td><td rowspan="1" colspan="1"><italic><tp:taxon-name>Raveniola hebeinica</tp:taxon-name></italic>
                                    </td></tr><tr><td rowspan="1" colspan="1">–</td><td rowspan="1" colspan="1">PLS: apical segment digitiform. Spermathecae as shown in <xref ref-type="fig" rid="F13">Fig. 48</xref>
                                    </td><td rowspan="1" colspan="1"><italic><tp:taxon-name>Raveniola montana</tp:taxon-name></italic> sp. n.
                                    </td></tr></tbody></table></table-wrap></tp:treatment-sec><tp:treatment-sec><!--Section generated to contain objects referenced in tp:taxon-treatment.--><fig id="F13" position="float" orientation="portrait"><label>Figures 47–50.</label><caption><p><italic><tp:taxon-name>Raveniola</tp:taxon-name></italic>, bulbus (<bold>49,</bold> holotype male, ventral view) and spermathecae (<bold>47, 48, 50,</bold> conspecific/paratype females, ventral view): <bold>47</bold> <italic><tp:taxon-name>Raveniola hebeinica</tp:taxon-name></italic> <bold>48</bold> <italic>montana</italic> sp. n. <bold>49, 50</bold> <italic><tp:taxon-name>Raveniola xizangensis</tp:taxon-name></italic> (from <xref ref-type="bibr" rid="B7">Hu and Li (1987)</xref>, modified); scale bar = 0.25 mm.</p></caption><graphic xmlns:xlink="http://www.w3.org/1999/xlink" xlink:href="ZooKeys-211-071-g013.jpg" position="float" orientation="portrait" xlink:type="simple"/></fig><fig id="F10" position="float" orientation="portrait"><label>Figures 36–39.</label><caption><p><italic><tp:taxon-name>Sinopesa</tp:taxon-name></italic> and <italic><tp:taxon-name>Raveniola</tp:taxon-name></italic>, holotype (<bold>37, 38</bold>) and conspecific (<bold>36, 39</bold>) males: bulbus, ventral (<bold>38</bold>) retroventral (<bold>36, 37</bold>) and retrolateral (<bold>39</bold>) view. <bold>36</bold> <italic><tp:taxon-name>Sinopesa maculata</tp:taxon-name></italic> <bold>37, 38</bold> <italic><tp:taxon-name>Raveniola guangxi</tp:taxon-name></italic> <bold>39</bold> <italic><tp:taxon-name>Raveniola hebeinica</tp:taxon-name></italic> (scale bar = 0.5 mm). Note: Figs <bold>37</bold> and <bold>38</bold> show right and left palpi of the same specimen, respectively.</p></caption><graphic xmlns:xlink="http://www.w3.org/1999/xlink" xlink:href="ZooKeys-211-071-g010.jpg" position="float" orientation="portrait" xlink:type="simple"/></fig><fig id="F11" position="float" orientation="portrait"><label>Figures 40–43.</label><caption><p><italic><tp:taxon-name>Raveniola</tp:taxon-name></italic>, holotype (<bold>40, 43</bold>) and paratype (<bold>41, 42</bold>) males: palpal bulbus, retrolateral view. <bold>40</bold> <italic><tp:taxon-name>Raveniola montana</tp:taxon-name></italic> sp. n. <bold>41</bold> <italic><tp:taxon-name>Raveniola shangrila</tp:taxon-name></italic> sp. n. <bold>42</bold>  <italic><tp:taxon-name>Raveniola songi</tp:taxon-name></italic>sp. n. <bold>43</bold>  <italic><tp:taxon-name>Raveniola yunnanensis</tp:taxon-name></italic> sp. n. (scale bar = 0.5 mm).</p></caption><graphic xmlns:xlink="http://www.w3.org/1999/xlink" xlink:href="ZooKeys-211-071-g011.jpg" position="float" orientation="portrait" xlink:type="simple"/></fig><fig id="F8" position="float" orientation="portrait"><label>Figures 26–29.</label><caption><p><italic><tp:taxon-name>Raveniola</tp:taxon-name></italic>, holotype (<bold>26, 29</bold>) and paratype (<bold>27, 28</bold>) males: tibia and metatarsus I, retrolateral view. <bold>26</bold> <italic><tp:taxon-name>Raveniola montana</tp:taxon-name></italic> sp. n. <bold>27</bold> <italic><tp:taxon-name>Raveniola shangrila</tp:taxon-name></italic> sp. n. <bold>28</bold> <italic><tp:taxon-name>Raveniola songi</tp:taxon-name></italic>sp. n. <bold>29</bold> <italic><tp:taxon-name>Raveniola yunnanensis</tp:taxon-name></italic> sp. n. (scale bar = 1 mm).</p></caption><graphic xmlns:xlink="http://www.w3.org/1999/xlink" xlink:href="ZooKeys-211-071-g008.jpg" position="float" orientation="portrait" xlink:type="simple"/></fig><fig id="F9" position="float" orientation="portrait"><label>Figures 30–35.</label><caption><p><italic><tp:taxon-name>Raveniola</tp:taxon-name></italic>, holotype (<bold>30, 32, 35</bold>), paratype (<bold>33, 34</bold>) and conspecific (<bold>31</bold>) males: palpal tibia, cymbium and bulbus, retrolateral view. <bold>30</bold> <italic><tp:taxon-name>Raveniola guangxi</tp:taxon-name></italic> <bold>31</bold> <italic><tp:taxon-name>Raveniola hebeinica</tp:taxon-name></italic> <bold>32</bold> <italic><tp:taxon-name>Raveniola montana</tp:taxon-name></italic> sp. n. <bold>33</bold> <italic><tp:taxon-name>Raveniola shangrila</tp:taxon-name></italic> sp. n. <bold>34</bold> <italic><tp:taxon-name>Raveniola songi</tp:taxon-name></italic>sp. n. <bold>35</bold> <italic><tp:taxon-name>Raveniola yunnanensis</tp:taxon-name></italic> sp. n. (scale bar = 1 mm).</p></caption><graphic xmlns:xlink="http://www.w3.org/1999/xlink" xlink:href="ZooKeys-211-071-g009.jpg" position="float" orientation="portrait" xlink:type="simple"/></fig></tp:treatment-sec><ref-list><ref id="B30"><mixed-citation xmlns:xlink="http://www.w3.org/1999/xlink" xlink:type="simple"><person-group><name name-style="western"><surname>Zonstein</surname><given-names>SL</given-names></name></person-group> (<year>1987</year>)<article-title> A new genus of mygalomorph spiders of the subfamily Nemesiinae (Aranei, Nemesiidae) in the Palearctic fauna.</article-title><source>Zoologicheskiy Zhurnal </source><volume>66</volume> (<issue>7</issue>): <fpage>1013</fpage>-<lpage>1019</lpage>. [in Russian]</mixed-citation></ref><ref id="B12"><mixed-citation xmlns:xlink="http://www.w3.org/1999/xlink" xlink:type="simple"><person-group><name name-style="western"><surname>Platnick</surname><given-names>NI</given-names></name></person-group> (<year>2012</year>)<source> The world spider catalog, version 13.0.</source><publisher-name>American Museum of Natural History</publisher-name>. <ext-link ext-link-type="uri" xlink:href="http://research.amnh.org/entomology/spiders/catalog/index.html" xlink:type="simple">http://research.amnh.org/entomology/spiders/catalog/index.html</ext-link></mixed-citation></ref><ref id="B16"><mixed-citation xmlns:xlink="http://www.w3.org/1999/xlink" xlink:type="simple"><person-group><name name-style="western"><surname>Radchenko</surname><given-names>AG</given-names></name><name name-style="western"><surname>Elmes</surname><given-names>GW</given-names></name></person-group> (<year>2010</year>)<article-title> <italic>Myrmica</italic> ants (Hymenoptera, Formicidae) of the Old World.</article-title><source>Fauna Mundi </source><volume>3</volume>: <fpage>1</fpage>-<lpage>789</lpage>.</mixed-citation></ref><ref id="B7"><mixed-citation xmlns:xlink="http://www.w3.org/1999/xlink" xlink:type="simple"><person-group><name name-style="western"><surname>Hu</surname><given-names>JL</given-names></name><name name-style="western"><surname>Li</surname><given-names>AH</given-names></name></person-group> (<year>1987</year>)<article-title> The spiders collected from the fields and the forests of Xizang Autonomous Region, China.</article-title><source>Agricultural Insects, Spiders, Plant Diseases and Weeds of Xizang </source><volume>1</volume>: <fpage>315</fpage>-<lpage>392</lpage>. [in Chinese]</mixed-citation></ref></ref-list></tp:taxon-treatment>
