# Supplementary material for: A review of the genus Raveniola (Araneae, Nemesiidae) in China, with notes on allied genera and description of four new species from Yunnan
Source: Zookeys. 2012 Jul 25;(211):71–99. doi: 10.3897/zookeys.211.3060 (PMC3426841; doi:10.3897/zookeys.211.3060)
Supplement: XML Treatment for Raveniola hebeinica [file zookeys.211.3060-treatment3.xml]

<!DOCTYPE tp:taxon-treatment
  PUBLIC "-//TaxonX//DTD Taxonomic Treatment Publishing DTD v0 20100105//EN" "tax-treatment-NSO.dtd">
<tp:taxon-treatment xmlns:tp="http://www.plazi.org/taxpub"><tp:treatment-meta><mixed-citation publication-type="journal"><person-group><name><surname>Zonstein</surname><given-names>Sergei</given-names></name><name><surname>Marusik</surname><given-names>Yuri M.</given-names></name></person-group><article-title>A review of the genus 
                    <italic>Raveniola</italic> (Araneae, Nemesiidae) in China, with notes on allied genera and description of four new species from Yunnan
                </article-title><source>Zookeys</source><day>25</day><month>7</month><year>2012</year><volume>2012</volume><issue>211</issue><fpage>71</fpage><lpage>99</lpage><pub-id pub-id-type="doi">10.3897/zookeys.211.3060</pub-id></mixed-citation></tp:treatment-meta><tp:nomenclature><tp:taxon-name>
                        <tp:taxon-name-part taxon-name-part-type="genus">Raveniola</tp:taxon-name-part>
                        <tp:taxon-name-part taxon-name-part-type="species">hebeinica</tp:taxon-name-part>
                    <object-id xmlns:xlink="http://www.w3.org/1999/xlink" xlink:type="simple">http://species-id.net/wiki/Raveniola_hebeinica</object-id>
								</tp:taxon-name><tp:taxon-authority>Zhu, Zhang &amp; Zhang, 1999</tp:taxon-authority><xref ref-type="fig" rid="F4">Figs 8</xref><xref ref-type="fig" rid="F5">16</xref><xref ref-type="fig" rid="F7">25</xref><xref ref-type="fig" rid="F9">31</xref><xref ref-type="fig" rid="F10">39</xref><xref ref-type="fig" rid="F13">47</xref><tp:nomenclature-citation-list><tp:nomenclature-citation><tp:taxon-name>Raveniola hebeinica</tp:taxon-name><comment><xref ref-type="bibr" rid="B29">Zhu et al. 1999</xref>: 366, figs 1–10 (♂♀); <xref ref-type="bibr" rid="B24">Song et al. 2001</xref>: 56, figs 22A–I.</comment></tp:nomenclature-citation></tp:nomenclature-citation-list></tp:nomenclature><tp:treatment-sec sec-type="Types"><title>Types.</title><p>Holotype ♂ and paratypes ♀♀ from Mt. Tuolang (Hebei Province, Pinshang County, <named-content xmlns:xlink="http://www.w3.org/1999/xlink" content-type="dwc:verbatimCoordinates" xlink:type="simple">38°45'N, 113°49'E</named-content>, 1500–2000 m); supposed to be in HUB, but was not found (Feng Zhang, personal communication).
                    </p></tp:treatment-sec><tp:treatment-sec sec-type="Material examined"><title>Material examined.</title><p>Beijing Municipality, Mt. Xialongmen (<named-content xmlns:xlink="http://www.w3.org/1999/xlink" content-type="dwc:verbatimCoordinates" xlink:type="simple">39°58'N, 115°27'E</named-content>), 1000–1300 m, 60–65 km W Beijing, 21–23.09.2001, coll. Y. D. Yu – 1♂ (IZAS). Hebei Province: Xingtai County, Taihang Mts., surroundings of Bai’an 60 km W Xingtai City (approximately <named-content xmlns:xlink="http://www.w3.org/1999/xlink" content-type="dwc:verbatimCoordinates" xlink:type="simple">37°04'N, 113°48'E</named-content>), 600–1000 m, 16.07.2007, coll. Jiao Guobin – 1♀, 1♀ subad. (HUB); Damaqun Shan Mts. (<named-content xmlns:xlink="http://www.w3.org/1999/xlink" content-type="dwc:verbatimCoordinates" xlink:type="simple">40°31'N, 115°49'E</named-content>,<!--PageBreak--> 1000–1200 m) 75 km NW Beijing, 12.08.2010, coll. Yu. M. Marusik – 2♀ subad., 1 juv. (TAU).
                    </p></tp:treatment-sec><tp:treatment-sec sec-type="Diagnosis"><title>Diagnosis.</title><p>The species differs from all known Chinese <italic><tp:taxon-name>Raveniola</tp:taxon-name></italic> species by small lateral receptacles in females (cf. <xref ref-type="bibr" rid="B29">Zhu et al. 1999</xref>, fig. 7) and by the subapically curved embolus in males (cf. <xref ref-type="bibr" rid="B29">Zhu et al. 1999</xref>, figs 8–10).
                    </p></tp:treatment-sec><tp:treatment-sec sec-type="Description"><title>Description.</title><p>♂♀ were well described by <xref ref-type="bibr" rid="B29">Zhu et al. (1999)</xref>.Male carapace, sternum with labium and maxillae, tibia and metatarsus I, palpal tibia and cymbium, bulbus and female spermathecae as shown in <xref ref-type="fig" rid="F3">Figs 8</xref>, <xref ref-type="fig" rid="F5">16</xref>, <xref ref-type="fig" rid="F7">25</xref>, <xref ref-type="fig" rid="F9">31</xref>, <xref ref-type="fig" rid="F10">39</xref> and <xref ref-type="fig" rid="F13">47</xref>, respectively<bold>.</bold>
                    </p></tp:treatment-sec><tp:treatment-sec sec-type="Variability"><title>Variability.</title><p>The only examined male has carapace 7.02 mm long (7.29 in the holotype). The carapace of the noticeably smaller examined adult female measures only 5.17 mm (vs. 6.67 in the female paratype used at the description).</p></tp:treatment-sec><tp:treatment-sec sec-type="Distribution"><title>Distribution.</title><p>CHINA: Hebei Province and Beijing Municipality (<xref ref-type="fig" rid="F1">Fig. 1</xref>).
                    </p></tp:treatment-sec><tp:treatment-sec><!--Section generated to contain objects referenced in tp:taxon-treatment.--><fig id="F4" position="float" orientation="portrait"><label>Figures 10–13.</label><caption><p><italic><tp:taxon-name>Raveniola</tp:taxon-name></italic>, holotype (<bold>13</bold>) and paratype (<bold>10–12</bold>) males (<bold>11–13</bold>) and female (<bold>10</bold>) carapace, dorsal view <bold>10</bold> <italic><tp:taxon-name>Raveniola montana</tp:taxon-name></italic> sp. n. <bold>11</bold> <italic><tp:taxon-name>Raveniola shangrila</tp:taxon-name></italic> sp. n. <bold>12</bold> <italic><tp:taxon-name>Raveniola songi</tp:taxon-name></italic>sp. n. <bold>13</bold> <italic><tp:taxon-name>Raveniola yunnanensis</tp:taxon-name></italic> sp. n. (scale bar = 1 mm).</p></caption><graphic xmlns:xlink="http://www.w3.org/1999/xlink" xlink:href="ZooKeys-211-071-g004.jpg" position="float" orientation="portrait" xlink:type="simple"/></fig><fig id="F5" position="float" orientation="portrait"><label>Figures 14–17.</label><caption><p><italic><tp:taxon-name>Sinopesa</tp:taxon-name></italic> and <italic><tp:taxon-name>Raveniola</tp:taxon-name></italic>, holotype (<bold>15, 17</bold>) and conspecific (<bold>14, 16</bold>) males: sternum, labium and maxillae, ventral view <bold>14</bold> <italic><tp:taxon-name>Sinopesa maculata</tp:taxon-name></italic> <bold>15</bold> <italic><tp:taxon-name>Raveniola guangxi</tp:taxon-name></italic> <bold>16</bold>  <italic><tp:taxon-name>Raveniola hebeinica</tp:taxon-name></italic> <bold>17</bold> <italic><tp:taxon-name>Raveniola montana</tp:taxon-name></italic> sp. n. (scale bar = 1 mm).</p></caption><graphic xmlns:xlink="http://www.w3.org/1999/xlink" xlink:href="ZooKeys-211-071-g005.jpg" position="float" orientation="portrait" xlink:type="simple"/></fig><fig id="F7" position="float" orientation="portrait"><label>Figures 22–25.</label><caption><p><italic><tp:taxon-name>Entypesa</tp:taxon-name></italic>, <italic><tp:taxon-name>Sinopesa</tp:taxon-name></italic> and <italic><tp:taxon-name>Raveniola</tp:taxon-name></italic>, holotype (<bold>24</bold>) and conspecific (<bold>22, 23, 25</bold>) males: tibia and metatarsus I, retrolateral view. <bold>22</bold> <italic><tp:taxon-name>Entypesa schoetedeni</tp:taxon-name></italic> <bold>23</bold> <italic><tp:taxon-name>Sinopesa maculata</tp:taxon-name></italic> <bold>24</bold> <italic><tp:taxon-name>Raveniola guangxi</tp:taxon-name></italic> <bold>25</bold> <italic><tp:taxon-name>Raveniola hebeinica</tp:taxon-name></italic> (scale bar = 1 mm).</p></caption><graphic xmlns:xlink="http://www.w3.org/1999/xlink" xlink:href="ZooKeys-211-071-g007.jpg" position="float" orientation="portrait" xlink:type="simple"/></fig><fig id="F9" position="float" orientation="portrait"><label>Figures 30–35.</label><caption><p><italic><tp:taxon-name>Raveniola</tp:taxon-name></italic>, holotype (<bold>30, 32, 35</bold>), paratype (<bold>33, 34</bold>) and conspecific (<bold>31</bold>) males: palpal tibia, cymbium and bulbus, retrolateral view. <bold>30</bold> <italic><tp:taxon-name>Raveniola guangxi</tp:taxon-name></italic> <bold>31</bold> <italic><tp:taxon-name>Raveniola hebeinica</tp:taxon-name></italic> <bold>32</bold> <italic><tp:taxon-name>Raveniola montana</tp:taxon-name></italic> sp. n. <bold>33</bold> <italic><tp:taxon-name>Raveniola shangrila</tp:taxon-name></italic> sp. n. <bold>34</bold> <italic><tp:taxon-name>Raveniola songi</tp:taxon-name></italic>sp. n. <bold>35</bold> <italic><tp:taxon-name>Raveniola yunnanensis</tp:taxon-name></italic> sp. n. (scale bar = 1 mm).</p></caption><graphic xmlns:xlink="http://www.w3.org/1999/xlink" xlink:href="ZooKeys-211-071-g009.jpg" position="float" orientation="portrait" xlink:type="simple"/></fig><fig id="F10" position="float" orientation="portrait"><label>Figures 36–39.</label><caption><p><italic><tp:taxon-name>Sinopesa</tp:taxon-name></italic> and <italic><tp:taxon-name>Raveniola</tp:taxon-name></italic>, holotype (<bold>37, 38</bold>) and conspecific (<bold>36, 39</bold>) males: bulbus, ventral (<bold>38</bold>) retroventral (<bold>36, 37</bold>) and retrolateral (<bold>39</bold>) view. <bold>36</bold> <italic><tp:taxon-name>Sinopesa maculata</tp:taxon-name></italic> <bold>37, 38</bold> <italic><tp:taxon-name>Raveniola guangxi</tp:taxon-name></italic> <bold>39</bold> <italic><tp:taxon-name>Raveniola hebeinica</tp:taxon-name></italic> (scale bar = 0.5 mm). Note: Figs <bold>37</bold> and <bold>38</bold> show right and left palpi of the same specimen, respectively.</p></caption><graphic xmlns:xlink="http://www.w3.org/1999/xlink" xlink:href="ZooKeys-211-071-g010.jpg" position="float" orientation="portrait" xlink:type="simple"/></fig><fig id="F13" position="float" orientation="portrait"><label>Figures 47–50.</label><caption><p><italic><tp:taxon-name>Raveniola</tp:taxon-name></italic>, bulbus (<bold>49,</bold> holotype male, ventral view) and spermathecae (<bold>47, 48, 50,</bold> conspecific/paratype females, ventral view): <bold>47</bold> <italic><tp:taxon-name>Raveniola hebeinica</tp:taxon-name></italic> <bold>48</bold> <italic>montana</italic> sp. n. <bold>49, 50</bold> <italic><tp:taxon-name>Raveniola xizangensis</tp:taxon-name></italic> (from <xref ref-type="bibr" rid="B7">Hu and Li (1987)</xref>, modified); scale bar = 0.25 mm.</p></caption><graphic xmlns:xlink="http://www.w3.org/1999/xlink" xlink:href="ZooKeys-211-071-g013.jpg" position="float" orientation="portrait" xlink:type="simple"/></fig><fig id="F3" position="float" orientation="portrait"><caption><p><bold>Figures 6-9.</bold> <italic><tp:taxon-name>Sinopesa</tp:taxon-name></italic> and <italic><tp:taxon-name>Raveniola</tp:taxon-name></italic>, holotype (<bold>7, 9</bold>) and conspecific (<bold>6, 8</bold>) males: carapace, dorsal view. <bold>6</bold> <italic><tp:taxon-name>Sinopesa maculata</tp:taxon-name></italic> <bold>7</bold> <italic><tp:taxon-name>Raveniola guangxi</tp:taxon-name></italic>  <bold>8</bold> <italic><tp:taxon-name>Raveniola hebeinica</tp:taxon-name></italic> <bold>9</bold> <italic><tp:taxon-name>Raveniola montana</tp:taxon-name></italic> sp. n. (scale bar = 1 mm).</p></caption><graphic xmlns:xlink="http://www.w3.org/1999/xlink" xlink:href="ZooKeys-211-071-g003.jpg" position="float" orientation="portrait" xlink:type="simple"/></fig><fig id="F1" position="float" orientation="portrait"><label>Figure 1.</label><caption><p>Localities of <italic><tp:taxon-name>Raveniola</tp:taxon-name></italic> and <italic><tp:taxon-name>Sinopesa</tp:taxon-name></italic> species in China. <bold><italic><tp:taxon-name>Raveniola</tp:taxon-name></italic>:</bold> <bold>1</bold> XIZANG/TIBET: Jansha County <bold>2–4</bold> YUNNAN: Shika Mts. <bold>5</bold> YUNNAN:Finchuiyanou Mts. <bold>6</bold> GUANGXI: Liuzhou <bold>7</bold> BEIJING municipality: Mt. Xialongmen; HEBEI: Tuoliang, Bai’an, Damaqun Shan Mts. <bold><italic><tp:taxon-name>Sinopesa</tp:taxon-name></italic>:</bold> <bold>1</bold> BEIJING municipality: Chanping; HEBEI: Pingxiang <bold>2</bold> HUNAN: Chengbu County <bold>3</bold> ZHEJIANG: Lin’an; HENAN: Huaiyang, Xiping, Yueyang, Shāngchéng.</p></caption><graphic xmlns:xlink="http://www.w3.org/1999/xlink" xlink:href="ZooKeys-211-071-g001.jpg" position="float" orientation="portrait" xlink:type="simple"/></fig></tp:treatment-sec><ref-list><ref id="B7"><mixed-citation xmlns:xlink="http://www.w3.org/1999/xlink" xlink:type="simple"><person-group><name name-style="western"><surname>Hu</surname><given-names>JL</given-names></name><name name-style="western"><surname>Li</surname><given-names>AH</given-names></name></person-group> (<year>1987</year>)<article-title> The spiders collected from the fields and the forests of Xizang Autonomous Region, China.</article-title><source>Agricultural Insects, Spiders, Plant Diseases and Weeds of Xizang </source><volume>1</volume>: <fpage>315</fpage>-<lpage>392</lpage>. [in Chinese]</mixed-citation></ref><ref id="B29"><mixed-citation xmlns:xlink="http://www.w3.org/1999/xlink" xlink:type="simple"><person-group><name name-style="western"><surname>Zhu</surname><given-names>MS</given-names></name><name name-style="western"><surname>Zhang</surname><given-names>F</given-names></name><name name-style="western"><surname>Zhang</surname><given-names>JX</given-names></name></person-group> (<year>1999</year>)<article-title> A new mygalomorph spider (Nemesiidae: <italic>Raveniola</italic>) from China.</article-title><source>Journal of Hebei University, </source><volume>19</volume>: <fpage>366</fpage>-<lpage>368</lpage>. [in Chinese]</mixed-citation></ref><ref id="B24"><mixed-citation xmlns:xlink="http://www.w3.org/1999/xlink" xlink:type="simple"><person-group><name name-style="western"><surname>Song</surname><given-names>DX</given-names></name><name name-style="western"><surname>Zhu</surname><given-names>MS</given-names></name><name name-style="western"><surname>Chen</surname><given-names>J</given-names></name></person-group> (<year>2001</year>)<source> The fauna of Hebei, China: Araneae.</source><publisher-name>Hebei Science &amp; Technology Publishing House</publisher-name>, <publisher-loc>Shijiazhuang</publisher-loc>, <lpage>510</lpage> pp.[in Chinese]</mixed-citation></ref></ref-list></tp:taxon-treatment>
