# Supplementary material for: A review of the genus Raveniola (Araneae, Nemesiidae) in China, with notes on allied genera and description of four new species from Yunnan
Source: Zookeys. 2012 Jul 25;(211):71–99. doi: 10.3897/zookeys.211.3060 (PMC3426841; doi:10.3897/zookeys.211.3060)
Supplement: XML Treatment for Raveniola montana [file zookeys.211.3060-treatment4.xml]

<!DOCTYPE tp:taxon-treatment
  PUBLIC "-//TaxonX//DTD Taxonomic Treatment Publishing DTD v0 20100105//EN" "tax-treatment-NSO.dtd">
<tp:taxon-treatment xmlns:tp="http://www.plazi.org/taxpub"><tp:treatment-meta><mixed-citation publication-type="journal"><person-group><name><surname>Zonstein</surname><given-names>Sergei</given-names></name><name><surname>Marusik</surname><given-names>Yuri M.</given-names></name></person-group><article-title>A review of the genus 
                    <italic>Raveniola</italic> (Araneae, Nemesiidae) in China, with notes on allied genera and description of four new species from Yunnan
                </article-title><source>Zookeys</source><day>25</day><month>7</month><year>2012</year><volume>2012</volume><issue>211</issue><fpage>71</fpage><lpage>99</lpage><pub-id pub-id-type="doi">10.3897/zookeys.211.3060</pub-id></mixed-citation></tp:treatment-meta><tp:nomenclature><tp:taxon-name>
                        <tp:taxon-name-part taxon-name-part-type="genus">Raveniola</tp:taxon-name-part>
                        <tp:taxon-name-part taxon-name-part-type="species">montana</tp:taxon-name-part>
                    <object-id xmlns:xlink="http://www.w3.org/1999/xlink" xlink:type="simple">urn:lsid:zoobank.org:act:3EC3FB22-1D28-43BC-9A80-99C452367601</object-id>
								<object-id xmlns:xlink="http://www.w3.org/1999/xlink" xlink:type="simple">http://species-id.net/wiki/Raveniola_montana</object-id>
								</tp:taxon-name><tp:taxon-status xmlns:xlink="http://www.w3.org/1999/xlink" xlink:type="simple">sp. n.</tp:taxon-status><xref ref-type="fig" rid="F2">Figs 5</xref><xref ref-type="fig" rid="F3">9</xref><xref ref-type="fig" rid="F4">10</xref><xref ref-type="fig" rid="F5">17</xref><xref ref-type="fig" rid="F6">18</xref><xref ref-type="fig" rid="F8">26</xref><xref ref-type="fig" rid="F9">32</xref><xref ref-type="fig" rid="F11">40</xref><xref ref-type="fig" rid="F13">48</xref></tp:nomenclature><tp:treatment-sec sec-type="Types"><title>Types.</title><p>Holotype ♂ and paratype ♀ – CHINA: Yunnan Province, Sueshan Mt. Ridge, Shika Mts. 10–15 km W Zhongdian (approximately <named-content xmlns:xlink="http://www.w3.org/1999/xlink" content-type="dwc:verbatimCoordinates" xlink:type="simple">27°48'N, 99°35'E</named-content>), 3800–4300 m, 25.05–6.06.2005, coll. I. Shokhin &amp; S. Murzin (IZAS).
                    </p></tp:treatment-sec><tp:treatment-sec sec-type="Etymology"><title>Etymology.</title><p>The specific epithet <italic>montana</italic> is derived from the Latin <italic>montanus</italic> (pertaining to the mountains), referring to the mountain habitat of this species.
                    </p></tp:treatment-sec><tp:treatment-sec sec-type="Diagnosis"><title>Diagnosis.</title><p>The species differs from all other Chinese species of <italic><tp:taxon-name>Raveniola</tp:taxon-name></italic> by having a short embolus provided with deep ridges in males (<xref ref-type="fig" rid="F11">Fig. 40</xref>); the specific configuration of female spermathecae is shown in <xref ref-type="fig" rid="F13">Fig. 48</xref>.
                    </p></tp:treatment-sec><tp:treatment-sec sec-type="Description"><title>Description.</title><p>Male (holotype). Body length 15.50. Colour in alcohol: carapace, chelicerae, palps and first pair of legs dorsally intense reddish brown; eye tubercle with darker spots surrounding AMEs and lateral eyes; sternum, labium, maxillae and legs II–IV light reddish brown; dorsal abdomen uniformly light greyish brown, ventral abdominal surface and spinnerets pale greyish brown.</p><p>General appearance as in <xref ref-type="fig" rid="F2">Fig. 5</xref>. Carapace (<xref ref-type="fig" rid="F3">Fig. 9</xref>) 6.35 long, 5.51 wide; covered with semi-adpressed dark hairs. Eye diameters (AME, ALE, PLE, PME): 0.19(0.26), 0.37, 0.19, 0.11. Interdistances: AME–AME 0.13(0.07), ALE–AME 0.09(0.06), ALE–PLE 0.04, PLE–PME 0.03, PME–PME 0.48. Cheliceral furrow with 9 promarginal teeth and 5 mesobasal denticles each. Labium (<xref ref-type="fig" rid="F5">Fig. 17</xref>) 0.59 long, 1.08 wide. Maxillae with 15 cuspules each. Sternum 2.66 long, 2.65 wide. Palp: 8.66 (3.39, 1.59, 2.51, –, 1.17). Leg I: 20.23 (5.18, 3.06, 4.50, 4.82, 2.67). Leg II: 18.52 (4.97, 2.61, 4.13, 4.29, 2.52). Leg III: 18.15 (4.63, 2.48, 3.66, 4.65, 2.73). Leg IV: 23.41 (5.70, 2.66, 5.04, 6.88, 3.13). Leg I: tibia slightly incrassate, metatarsus slightly curved retroventrally (<xref ref-type="fig" rid="F8">Fig. 26</xref>).
                    </p><p>Spination. Palp: femur d1–1–1–1, pd1, rd1; patella p1–1–1, r1; tibia d1–1–2, p2–2–1, r0–1–1, v3–1–3; cymbium d5. Leg I: femur d1–1–1–1, pd1–1–1; rd 1–1–1; patel<!--PageBreak-->la p1–1; tibia p2–1–0, pv1–1–0–0,  rv1–1–M–M; metatarsus v0–0–2. Leg II:hg femur d1–1–1–1; pd1–1–1; patella p1–1; tibia p2(1)–1(0)–1, v2–2–3; metatarsus p1(0)–1–0; v2–2–3. Leg III: femur d1–1–1–1, pd0–1–1, rd0–1–1; patella p1–1, r1; tibia d1–1, p1–1–1, r1–1–1, v2–2–2(3); metatarsus d1–1–2, p1–1–1, r1–1–1, v2(3)–2–3. Leg IV: femur d1–1–0–0, pd0–1–1, rd0–1–1; patella p1, r1; tibia d1–1–2, p1–1–1, r1–1–1, v2–2–2(3); metatarsus pd1–1–2, p1–1–1, r1–1–1, v2–1–2–1(0)–3. Tarsi I–IV aspinose.<!--PageBreak--><!--PageBreak--><!--PageBreak--></p><p>Scopula: distally on metatarsus I, entire on tarsus I, divided by setae on tarsus II; elsewhere absent. Paired claws: inner row with 5–6, outer row with 6–7 teeth. Trichobothria: 2 rows of 9–11 per row on tibiae, 12–17 on metatarsi, 11–14 on tarsi, 8 on cymbium.</p><p>Palpal tibia shortened, cymbium with few long spines (<xref ref-type="fig" rid="F9">Fig. 32</xref>). Bulb provided with well-developed ridges; embolus short slightly twisted (<xref ref-type="fig" rid="F11">Fig. 40</xref>).
                    </p><p>Spinnerets. PMS: length 0.38; diameter 0.12. PLS: maximum diameter 0.35; length of basal, medial and apical segments 0.61, 0.63, 0.71; total length 1.95; apical segment digitiform.</p><p>Female (paratype): Body length 12.90. Colour in alcohol as in male, but slightly paler.</p><p>Carapace (<xref ref-type="fig" rid="F4">Fig. 10</xref>) 4.66 long, 3.75 wide. Eye diameters (AME, ALE, PLE, PME): 0.16(0.20), 0.22/0.23, 0.14, 0.10. Interdistances: AME–AME 0.10(0.06), ALE–AME 0.07(0.05), ALE–PLE 0.05, PLE–PME 0.03, PME–PME 0.43. Cheliceral furrow with 9 promarginal teeth and 5 mesobasal denticles. Labium (<xref ref-type="fig" rid="F6">Fig. 18</xref>) 0.50 long, 1.03 wide. Maxillae with 15 cuspules each. Sternum 2.16 long, 1.99 wide. Palp: 7.45 (2.64, 1.44, 1.74, –, 1.63). I: 12.00 (3.55, 1.70, 2.72, 2.33, 1.70). II: 10.86 (3.10, 1.63, 2.29, 2.17, 1.67). III: 10.62 (2.75, 1.49, 2.05, 2.60, 1.73). IV: 14.09 (3.70, 1.57, 3.01, 3.76, 2.05).
                    </p><p>Spination. All femora with a few stiff bristles (undeveloped spines) located medially and distally; palpal patella, patella I and tarsi I–IV aspinose. Palp: femur pd0–0–1; tibia p2–2, v1–1–3; tarsus v2. Leg I: femur pd0–0–1; tibia v1(2)–1(2)–2; metatarsus v2–2–2. Leg II: femur pd0–0–1; patella p1; tibia p1–1, v1–1–2; metatarsus p0–1–0, v2–2–2. Leg III: femur pd 0–1–1, rd 0–1–1; patella p1, r1; tibia d0–1–1, p1–1–1, r1–1–1, v2–2–3; metatarsus d0–1–1, p1–1–1, r1–1–1, v2–2–3. Leg IV: femur pd0–1–1, rd0–0–1; patella  r1; tibia d0–1–0, p1–1(0)–1, r0–1–1, v2–2–3; metatarsus d0–1–0, p1–1–1–1, r1–1–1, v2–1–2–3.</p><p>Scopula: distal on metatarsus I, narrowly divided by setae on palpal tarsus and tarsus I, widely divided and vestigial on tarsus II, elsewhere absent. Paired claws: promargin and retromargin on tarsi I and II with 6–7 teeth, on tarsi III and IV with 4–6 teeth each, respectively; palpal claw with 4 teeth on promargin. Trichobothria: 2 rows of 8–10 per row on tibiae, 14–16 on metatarsi, 11–12 on tarsi, 8 on palpal tarsus.</p><p>Spermathecae as in <xref ref-type="fig" rid="F13">Fig. 48</xref>.
                    </p><p>Spinnerets. PMS: length 0.32; diameter 0.13. PLS: maximum diameter 0.37; length of basal, medial and apical segments 0.59, 0.37, 0.50; total length 1.46; apical segment digitiform.</p></tp:treatment-sec><tp:treatment-sec sec-type="Distribution"><title>Distribution.</title><p>CHINA: Yunnan Province (<xref ref-type="fig" rid="F1">Fig. 1</xref>).
                    </p><fig id="F2" position="float" orientation="portrait"><label>Figures 2–5.</label><caption><p>Male nemesiids, dorsal view. <bold>2</bold> <italic><tp:taxon-name>Sinopesa maculata</tp:taxon-name></italic>, Thailand <bold>3</bold> <italic><tp:taxon-name>Entypesa schoetedeni</tp:taxon-name></italic>, South Africa <bold>4</bold> <italic><tp:taxon-name>Raveniola virgata</tp:taxon-name></italic>, Kyrgyzstan <bold>5</bold> <italic><tp:taxon-name>Raveniola montana</tp:taxon-name></italic> sp. n., South China (scale bar = 5 mm).</p></caption><graphic xmlns:xlink="http://www.w3.org/1999/xlink" xlink:href="ZooKeys-211-071-g002.jpg" position="float" orientation="portrait" xlink:type="simple"/></fig><fig id="F3" position="float" orientation="portrait"><caption><p><bold>Figures 6-9.</bold> <italic><tp:taxon-name>Sinopesa</tp:taxon-name></italic> and <italic><tp:taxon-name>Raveniola</tp:taxon-name></italic>, holotype (<bold>7, 9</bold>) and conspecific (<bold>6, 8</bold>) males: carapace, dorsal view. <bold>6</bold> <italic><tp:taxon-name>Sinopesa maculata</tp:taxon-name></italic> <bold>7</bold> <italic><tp:taxon-name>Raveniola guangxi</tp:taxon-name></italic>  <bold>8</bold> <italic><tp:taxon-name>Raveniola hebeinica</tp:taxon-name></italic> <bold>9</bold> <italic><tp:taxon-name>Raveniola montana</tp:taxon-name></italic> sp. n. (scale bar = 1 mm).</p></caption><graphic xmlns:xlink="http://www.w3.org/1999/xlink" xlink:href="ZooKeys-211-071-g003.jpg" position="float" orientation="portrait" xlink:type="simple"/></fig><fig id="F4" position="float" orientation="portrait"><label>Figures 10–13.</label><caption><p><italic><tp:taxon-name>Raveniola</tp:taxon-name></italic>, holotype (<bold>13</bold>) and paratype (<bold>10–12</bold>) males (<bold>11–13</bold>) and female (<bold>10</bold>) carapace, dorsal view <bold>10</bold> <italic><tp:taxon-name>Raveniola montana</tp:taxon-name></italic> sp. n. <bold>11</bold> <italic><tp:taxon-name>Raveniola shangrila</tp:taxon-name></italic> sp. n. <bold>12</bold> <italic><tp:taxon-name>Raveniola songi</tp:taxon-name></italic>sp. n. <bold>13</bold> <italic><tp:taxon-name>Raveniola yunnanensis</tp:taxon-name></italic> sp. n. (scale bar = 1 mm).</p></caption><graphic xmlns:xlink="http://www.w3.org/1999/xlink" xlink:href="ZooKeys-211-071-g004.jpg" position="float" orientation="portrait" xlink:type="simple"/></fig></tp:treatment-sec><tp:treatment-sec><!--Section generated to contain objects referenced in tp:taxon-treatment.--><fig id="F5" position="float" orientation="portrait"><label>Figures 14–17.</label><caption><p><italic><tp:taxon-name>Sinopesa</tp:taxon-name></italic> and <italic><tp:taxon-name>Raveniola</tp:taxon-name></italic>, holotype (<bold>15, 17</bold>) and conspecific (<bold>14, 16</bold>) males: sternum, labium and maxillae, ventral view <bold>14</bold> <italic><tp:taxon-name>Sinopesa maculata</tp:taxon-name></italic> <bold>15</bold> <italic><tp:taxon-name>Raveniola guangxi</tp:taxon-name></italic> <bold>16</bold>  <italic><tp:taxon-name>Raveniola hebeinica</tp:taxon-name></italic> <bold>17</bold> <italic><tp:taxon-name>Raveniola montana</tp:taxon-name></italic> sp. n. (scale bar = 1 mm).</p></caption><graphic xmlns:xlink="http://www.w3.org/1999/xlink" xlink:href="ZooKeys-211-071-g005.jpg" position="float" orientation="portrait" xlink:type="simple"/></fig><fig id="F6" position="float" orientation="portrait"><label>Figures 18–21.</label><caption><p><italic><tp:taxon-name>Raveniola</tp:taxon-name></italic>, holotype (<bold>21</bold>) and paratype (<bold>18–20</bold>) males (<bold>19–21</bold>) and female (<bold>18</bold>): sternum, labium and maxillae, ventral view <bold>18</bold> <italic><tp:taxon-name>Raveniola montana</tp:taxon-name></italic> sp. n. <bold>19</bold> <italic><tp:taxon-name>Raveniola shangrila</tp:taxon-name></italic> sp. n. <bold>20</bold> <italic><tp:taxon-name>Raveniola songi</tp:taxon-name></italic>sp. n. <bold>21</bold><italic> R. yunnanensis</italic> sp. n. (scale bar = 1 mm).</p></caption><graphic xmlns:xlink="http://www.w3.org/1999/xlink" xlink:href="ZooKeys-211-071-g006.jpg" position="float" orientation="portrait" xlink:type="simple"/></fig><fig id="F8" position="float" orientation="portrait"><label>Figures 26–29.</label><caption><p><italic><tp:taxon-name>Raveniola</tp:taxon-name></italic>, holotype (<bold>26, 29</bold>) and paratype (<bold>27, 28</bold>) males: tibia and metatarsus I, retrolateral view. <bold>26</bold> <italic><tp:taxon-name>Raveniola montana</tp:taxon-name></italic> sp. n. <bold>27</bold> <italic><tp:taxon-name>Raveniola shangrila</tp:taxon-name></italic> sp. n. <bold>28</bold> <italic><tp:taxon-name>Raveniola songi</tp:taxon-name></italic>sp. n. <bold>29</bold> <italic><tp:taxon-name>Raveniola yunnanensis</tp:taxon-name></italic> sp. n. (scale bar = 1 mm).</p></caption><graphic xmlns:xlink="http://www.w3.org/1999/xlink" xlink:href="ZooKeys-211-071-g008.jpg" position="float" orientation="portrait" xlink:type="simple"/></fig><fig id="F9" position="float" orientation="portrait"><label>Figures 30–35.</label><caption><p><italic><tp:taxon-name>Raveniola</tp:taxon-name></italic>, holotype (<bold>30, 32, 35</bold>), paratype (<bold>33, 34</bold>) and conspecific (<bold>31</bold>) males: palpal tibia, cymbium and bulbus, retrolateral view. <bold>30</bold> <italic><tp:taxon-name>Raveniola guangxi</tp:taxon-name></italic> <bold>31</bold> <italic><tp:taxon-name>Raveniola hebeinica</tp:taxon-name></italic> <bold>32</bold> <italic><tp:taxon-name>Raveniola montana</tp:taxon-name></italic> sp. n. <bold>33</bold> <italic><tp:taxon-name>Raveniola shangrila</tp:taxon-name></italic> sp. n. <bold>34</bold> <italic><tp:taxon-name>Raveniola songi</tp:taxon-name></italic>sp. n. <bold>35</bold> <italic><tp:taxon-name>Raveniola yunnanensis</tp:taxon-name></italic> sp. n. (scale bar = 1 mm).</p></caption><graphic xmlns:xlink="http://www.w3.org/1999/xlink" xlink:href="ZooKeys-211-071-g009.jpg" position="float" orientation="portrait" xlink:type="simple"/></fig><fig id="F11" position="float" orientation="portrait"><label>Figures 40–43.</label><caption><p><italic><tp:taxon-name>Raveniola</tp:taxon-name></italic>, holotype (<bold>40, 43</bold>) and paratype (<bold>41, 42</bold>) males: palpal bulbus, retrolateral view. <bold>40</bold> <italic><tp:taxon-name>Raveniola montana</tp:taxon-name></italic> sp. n. <bold>41</bold> <italic><tp:taxon-name>Raveniola shangrila</tp:taxon-name></italic> sp. n. <bold>42</bold>  <italic><tp:taxon-name>Raveniola songi</tp:taxon-name></italic>sp. n. <bold>43</bold>  <italic><tp:taxon-name>Raveniola yunnanensis</tp:taxon-name></italic> sp. n. (scale bar = 0.5 mm).</p></caption><graphic xmlns:xlink="http://www.w3.org/1999/xlink" xlink:href="ZooKeys-211-071-g011.jpg" position="float" orientation="portrait" xlink:type="simple"/></fig><fig id="F13" position="float" orientation="portrait"><label>Figures 47–50.</label><caption><p><italic><tp:taxon-name>Raveniola</tp:taxon-name></italic>, bulbus (<bold>49,</bold> holotype male, ventral view) and spermathecae (<bold>47, 48, 50,</bold> conspecific/paratype females, ventral view): <bold>47</bold> <italic><tp:taxon-name>Raveniola hebeinica</tp:taxon-name></italic> <bold>48</bold> <italic>montana</italic> sp. n. <bold>49, 50</bold> <italic><tp:taxon-name>Raveniola xizangensis</tp:taxon-name></italic> (from <xref ref-type="bibr" rid="B7">Hu and Li (1987)</xref>, modified); scale bar = 0.25 mm.</p></caption><graphic xmlns:xlink="http://www.w3.org/1999/xlink" xlink:href="ZooKeys-211-071-g013.jpg" position="float" orientation="portrait" xlink:type="simple"/></fig><fig id="F1" position="float" orientation="portrait"><label>Figure 1.</label><caption><p>Localities of <italic><tp:taxon-name>Raveniola</tp:taxon-name></italic> and <italic><tp:taxon-name>Sinopesa</tp:taxon-name></italic> species in China. <bold><italic><tp:taxon-name>Raveniola</tp:taxon-name></italic>:</bold> <bold>1</bold> XIZANG/TIBET: Jansha County <bold>2–4</bold> YUNNAN: Shika Mts. <bold>5</bold> YUNNAN:Finchuiyanou Mts. <bold>6</bold> GUANGXI: Liuzhou <bold>7</bold> BEIJING municipality: Mt. Xialongmen; HEBEI: Tuoliang, Bai’an, Damaqun Shan Mts. <bold><italic><tp:taxon-name>Sinopesa</tp:taxon-name></italic>:</bold> <bold>1</bold> BEIJING municipality: Chanping; HEBEI: Pingxiang <bold>2</bold> HUNAN: Chengbu County <bold>3</bold> ZHEJIANG: Lin’an; HENAN: Huaiyang, Xiping, Yueyang, Shāngchéng.</p></caption><graphic xmlns:xlink="http://www.w3.org/1999/xlink" xlink:href="ZooKeys-211-071-g001.jpg" position="float" orientation="portrait" xlink:type="simple"/></fig></tp:treatment-sec><ref-list><ref id="B7"><mixed-citation xmlns:xlink="http://www.w3.org/1999/xlink" xlink:type="simple"><person-group><name name-style="western"><surname>Hu</surname><given-names>JL</given-names></name><name name-style="western"><surname>Li</surname><given-names>AH</given-names></name></person-group> (<year>1987</year>)<article-title> The spiders collected from the fields and the forests of Xizang Autonomous Region, China.</article-title><source>Agricultural Insects, Spiders, Plant Diseases and Weeds of Xizang </source><volume>1</volume>: <fpage>315</fpage>-<lpage>392</lpage>. [in Chinese]</mixed-citation></ref></ref-list></tp:taxon-treatment>
