# Supplementary material for: A review of the genus Raveniola (Araneae, Nemesiidae) in China, with notes on allied genera and description of four new species from Yunnan
Source: Zookeys. 2012 Jul 25;(211):71–99. doi: 10.3897/zookeys.211.3060 (PMC3426841; doi:10.3897/zookeys.211.3060)
Supplement: XML Treatment for Raveniola shangrila [file zookeys.211.3060-treatment5.xml]

<!DOCTYPE tp:taxon-treatment
  PUBLIC "-//TaxonX//DTD Taxonomic Treatment Publishing DTD v0 20100105//EN" "tax-treatment-NSO.dtd">
<tp:taxon-treatment xmlns:tp="http://www.plazi.org/taxpub"><tp:treatment-meta><mixed-citation publication-type="journal"><person-group><name><surname>Zonstein</surname><given-names>Sergei</given-names></name><name><surname>Marusik</surname><given-names>Yuri M.</given-names></name></person-group><article-title>A review of the genus 
                    <italic>Raveniola</italic> (Araneae, Nemesiidae) in China, with notes on allied genera and description of four new species from Yunnan
                </article-title><source>Zookeys</source><day>25</day><month>7</month><year>2012</year><volume>2012</volume><issue>211</issue><fpage>71</fpage><lpage>99</lpage><pub-id pub-id-type="doi">10.3897/zookeys.211.3060</pub-id></mixed-citation></tp:treatment-meta><tp:nomenclature><tp:taxon-name>
                        <tp:taxon-name-part taxon-name-part-type="genus">Raveniola</tp:taxon-name-part>
                        <tp:taxon-name-part taxon-name-part-type="species">shangrila</tp:taxon-name-part>
                    <object-id xmlns:xlink="http://www.w3.org/1999/xlink" xlink:type="simple">urn:lsid:zoobank.org:act:1C0D32BA-DC72-471C-847C-A783549E2A13</object-id>
								<object-id xmlns:xlink="http://www.w3.org/1999/xlink" xlink:type="simple">http://species-id.net/wiki/Raveniola_shangrila</object-id>
								</tp:taxon-name><tp:taxon-status xmlns:xlink="http://www.w3.org/1999/xlink" xlink:type="simple">sp. n.</tp:taxon-status><xref ref-type="fig" rid="F4">Figs 11</xref><xref ref-type="fig" rid="F6">19</xref><xref ref-type="fig" rid="F8">27</xref><xref ref-type="fig" rid="F9">33</xref><xref ref-type="fig" rid="F11">41</xref></tp:nomenclature><tp:treatment-sec sec-type="Types"><title>Types.</title><p>Holotype ♂  – CHINA: Yunnan Province, Sueshan Mt. Ridge, Shika Mts. 10–15 km W Zhongdian (approximately <named-content xmlns:xlink="http://www.w3.org/1999/xlink" content-type="dwc:verbatimCoordinates" xlink:type="simple">27°48'N, 99°35'E</named-content>), 3800–4300 m, 25.05–<!--PageBreak--><!--PageBreak--><!--PageBreak--><!--PageBreak--><!--PageBreak--><!--PageBreak--><!--PageBreak--><!--PageBreak-->6.06.2005, coll. I. Shokhin &amp; S. Murzin (IZAS).  Paratypes. 5♂ with the same collecting data are shared between MNHG, MNHN, NHML, TAU and ZMMU.
                    </p></tp:treatment-sec><tp:treatment-sec sec-type="Etymology"><title>Etymology.</title><p>The specific epithet is given in honour of the mythical Tibetan land Shangri-La attributed to the highland region located in the far eastern part of Tibet (Xizang) and north-western part of Yunnan, i.e., including the type locality of this species.</p></tp:treatment-sec><tp:treatment-sec sec-type="Diagnosis"><title>Diagnosis.</title><p>The full reduction of PMS allows to place this species together with <italic><tp:taxon-name>Raveniola guangxi</tp:taxon-name></italic>; <italic><tp:taxon-name>Raveniola shangrila</tp:taxon-name></italic> can be distinguished from the latter species by shape of the embolus and larger number of maxillary cuspules – 15–20 vs. 3–4 (cf. <xref ref-type="fig" rid="F5">Figs 15</xref>, <xref ref-type="fig" rid="F9">30</xref>, <xref ref-type="fig" rid="F10">37</xref> and <xref ref-type="fig" rid="F6">19</xref>, <xref ref-type="fig" rid="F9">33</xref>, <xref ref-type="fig" rid="F11">41</xref>, respectively). In general, specimens of <italic><tp:taxon-name>Raveniola shangrila</tp:taxon-name></italic> sp. n. appear poorly distinguishable from those of <italic><tp:taxon-name>Raveniola songi</tp:taxon-name></italic> sp. n., but certain distinctions in the configuration of male bulb and metatarsus I are evident (cf. <xref ref-type="fig" rid="F5">Figs 15, 16</xref>, <xref ref-type="fig" rid="F7">23 and 24</xref>).
                    </p></tp:treatment-sec><tp:treatment-sec sec-type="Description"><title>Description.</title><p>Male (holotype). Body length 16.10. Colour in alcohol: carapace (with lighter spotted pattern), legs I partially, legs II–IV mostly middle foxy brown; sternum, labium and maxillae lighter coloured; chelicerae, all femora dorsally, tibiae and metatarsi I dark reddish brown; eye tubercle blackish brown; abdomen uniformly light brownish grey; genital area, booklungs and spinnerets pale yellowish grey.</p><p>Carapace (<xref ref-type="fig" rid="F4">Fig. 11</xref>) 5.91 long, 5.45 wide; covered with semi-adpressed dark hairs. Eye diameters (AME, ALE, PLE, PME): 0.20(0.25), 0.31, 0.20, 0.20. Interdistances: AME–AME 0.15(0.11), ALE–AME 0.12(0.10), ALE–PLE 0.09, PLE–PME 0.03, PME–PME 0.57. Cheliceral furrow with 9 promarginal teeth and 4–5 mesobasal denticles. Labium (<xref ref-type="fig" rid="F6">Fig. 19</xref>) 0.60 long, 1.03 wide. Maxillae with 17–19 small cuspules in wide triangle area. Sternum 2.85 long, 2.75 wide. Palp: 9.19 (3.56, 1.78, 2.77, –, 1.08). Leg I: 18.61 (5.02, 2.85, 4.09, 4.27, 2.38). Leg II: 16.11 (4.65, 2.56, 3.25, 3.46, 2.19). Leg III: 13.48 (3.71, 1.97, 2.47, 3.16, 2.17). Leg IV: 17.57 (4.72, 2.40, 3.81, 4.23, 2.41). Leg I: tibia incrassate, metatarsus curved retroventrally (<xref ref-type="fig" rid="F8">Fig. 27</xref>).
                    </p><p>Spination. All femora with a few stiff bristles (undeveloped spines) located medially and distally; patella IV and tarsi I–IV aspinose. Palp: femur pd1; patella p1; tibia d1–1–1, p1–1–1, r0–1–1, v1–2–0; cymbium d4. Leg I: femur pd1–0–1; patella p1; tibia p1–1–1, v2–2–M–M; metatarsus rv1. Leg II: femur pd1–0–1, rv0–0–1; tibia p1–1–1, v2–2–2; metatarsus p0–1–1; v2–2–3. Leg III: femur pd1–0–1, rd1–0–1; patella p1–1, r1–1; tibia d1–0, p1–1, r0–1, v2–2–2; metatarsus d0–1–1, p1–1–1, r0–1–1, v2–2–2(3). Leg IV: femur pd0–0–1, rd0–0–1; tibia p0(1)–1–1, r0–0(1)–1, v2–2–2; metatarsus p0–1–1, r0–1–1, v2–2–2.</p><p>Scopula: long, distal 1/2 on metatarsus I and II, entire on tarsi I and II, mixed with setae on tarsi III and IV. Paired claws with 6–8 teeth on promargin and retromargin. Trichobothria: 2 rows of 7–9 per row on tibiae, 12–15 on metatarsi, 10–12 on tarsi, 7 on cymbium.</p><p>Cymbium with few rather short spines (<xref ref-type="fig" rid="F9">Fig. 33</xref>). Bulb without ridges; embolus long and twisted (<xref ref-type="fig" rid="F11">Fig. 41</xref>).
                    </p><p>Spinnerets. PMS: absent. PLS: maximum diameter 0.55; length of basal, medial and apical segments 0.84, 0.54, 0.75; total length 2.13; apical segment digi<!--PageBreak--><!--PageBreak--><!--PageBreak-->tiform.</p><p>Female unknown.</p></tp:treatment-sec><tp:treatment-sec sec-type="Variability"><title>Variability.</title><p>Carapace length in males varies from 5.03 to 5.95 (n=5).</p></tp:treatment-sec><tp:treatment-sec sec-type="Distribution"><title>Distribution.</title><p>CHINA: Yunnan Province (<xref ref-type="fig" rid="F1">Fig. 1</xref>).
                    </p></tp:treatment-sec><tp:treatment-sec><!--Section generated to contain objects referenced in tp:taxon-treatment.--><fig id="F4" position="float" orientation="portrait"><label>Figures 10–13.</label><caption><p><italic><tp:taxon-name>Raveniola</tp:taxon-name></italic>, holotype (<bold>13</bold>) and paratype (<bold>10–12</bold>) males (<bold>11–13</bold>) and female (<bold>10</bold>) carapace, dorsal view <bold>10</bold> <italic><tp:taxon-name>Raveniola montana</tp:taxon-name></italic> sp. n. <bold>11</bold> <italic><tp:taxon-name>Raveniola shangrila</tp:taxon-name></italic> sp. n. <bold>12</bold> <italic><tp:taxon-name>Raveniola songi</tp:taxon-name></italic>sp. n. <bold>13</bold> <italic><tp:taxon-name>Raveniola yunnanensis</tp:taxon-name></italic> sp. n. (scale bar = 1 mm).</p></caption><graphic xmlns:xlink="http://www.w3.org/1999/xlink" xlink:href="ZooKeys-211-071-g004.jpg" position="float" orientation="portrait" xlink:type="simple"/></fig><fig id="F6" position="float" orientation="portrait"><label>Figures 18–21.</label><caption><p><italic><tp:taxon-name>Raveniola</tp:taxon-name></italic>, holotype (<bold>21</bold>) and paratype (<bold>18–20</bold>) males (<bold>19–21</bold>) and female (<bold>18</bold>): sternum, labium and maxillae, ventral view <bold>18</bold> <italic><tp:taxon-name>Raveniola montana</tp:taxon-name></italic> sp. n. <bold>19</bold> <italic><tp:taxon-name>Raveniola shangrila</tp:taxon-name></italic> sp. n. <bold>20</bold> <italic><tp:taxon-name>Raveniola songi</tp:taxon-name></italic>sp. n. <bold>21</bold><italic> R. yunnanensis</italic> sp. n. (scale bar = 1 mm).</p></caption><graphic xmlns:xlink="http://www.w3.org/1999/xlink" xlink:href="ZooKeys-211-071-g006.jpg" position="float" orientation="portrait" xlink:type="simple"/></fig><fig id="F8" position="float" orientation="portrait"><label>Figures 26–29.</label><caption><p><italic><tp:taxon-name>Raveniola</tp:taxon-name></italic>, holotype (<bold>26, 29</bold>) and paratype (<bold>27, 28</bold>) males: tibia and metatarsus I, retrolateral view. <bold>26</bold> <italic><tp:taxon-name>Raveniola montana</tp:taxon-name></italic> sp. n. <bold>27</bold> <italic><tp:taxon-name>Raveniola shangrila</tp:taxon-name></italic> sp. n. <bold>28</bold> <italic><tp:taxon-name>Raveniola songi</tp:taxon-name></italic>sp. n. <bold>29</bold> <italic><tp:taxon-name>Raveniola yunnanensis</tp:taxon-name></italic> sp. n. (scale bar = 1 mm).</p></caption><graphic xmlns:xlink="http://www.w3.org/1999/xlink" xlink:href="ZooKeys-211-071-g008.jpg" position="float" orientation="portrait" xlink:type="simple"/></fig><fig id="F9" position="float" orientation="portrait"><label>Figures 30–35.</label><caption><p><italic><tp:taxon-name>Raveniola</tp:taxon-name></italic>, holotype (<bold>30, 32, 35</bold>), paratype (<bold>33, 34</bold>) and conspecific (<bold>31</bold>) males: palpal tibia, cymbium and bulbus, retrolateral view. <bold>30</bold> <italic><tp:taxon-name>Raveniola guangxi</tp:taxon-name></italic> <bold>31</bold> <italic><tp:taxon-name>Raveniola hebeinica</tp:taxon-name></italic> <bold>32</bold> <italic><tp:taxon-name>Raveniola montana</tp:taxon-name></italic> sp. n. <bold>33</bold> <italic><tp:taxon-name>Raveniola shangrila</tp:taxon-name></italic> sp. n. <bold>34</bold> <italic><tp:taxon-name>Raveniola songi</tp:taxon-name></italic>sp. n. <bold>35</bold> <italic><tp:taxon-name>Raveniola yunnanensis</tp:taxon-name></italic> sp. n. (scale bar = 1 mm).</p></caption><graphic xmlns:xlink="http://www.w3.org/1999/xlink" xlink:href="ZooKeys-211-071-g009.jpg" position="float" orientation="portrait" xlink:type="simple"/></fig><fig id="F11" position="float" orientation="portrait"><label>Figures 40–43.</label><caption><p><italic><tp:taxon-name>Raveniola</tp:taxon-name></italic>, holotype (<bold>40, 43</bold>) and paratype (<bold>41, 42</bold>) males: palpal bulbus, retrolateral view. <bold>40</bold> <italic><tp:taxon-name>Raveniola montana</tp:taxon-name></italic> sp. n. <bold>41</bold> <italic><tp:taxon-name>Raveniola shangrila</tp:taxon-name></italic> sp. n. <bold>42</bold>  <italic><tp:taxon-name>Raveniola songi</tp:taxon-name></italic>sp. n. <bold>43</bold>  <italic><tp:taxon-name>Raveniola yunnanensis</tp:taxon-name></italic> sp. n. (scale bar = 0.5 mm).</p></caption><graphic xmlns:xlink="http://www.w3.org/1999/xlink" xlink:href="ZooKeys-211-071-g011.jpg" position="float" orientation="portrait" xlink:type="simple"/></fig><fig id="F5" position="float" orientation="portrait"><label>Figures 14–17.</label><caption><p><italic><tp:taxon-name>Sinopesa</tp:taxon-name></italic> and <italic><tp:taxon-name>Raveniola</tp:taxon-name></italic>, holotype (<bold>15, 17</bold>) and conspecific (<bold>14, 16</bold>) males: sternum, labium and maxillae, ventral view <bold>14</bold> <italic><tp:taxon-name>Sinopesa maculata</tp:taxon-name></italic> <bold>15</bold> <italic><tp:taxon-name>Raveniola guangxi</tp:taxon-name></italic> <bold>16</bold>  <italic><tp:taxon-name>Raveniola hebeinica</tp:taxon-name></italic> <bold>17</bold> <italic><tp:taxon-name>Raveniola montana</tp:taxon-name></italic> sp. n. (scale bar = 1 mm).</p></caption><graphic xmlns:xlink="http://www.w3.org/1999/xlink" xlink:href="ZooKeys-211-071-g005.jpg" position="float" orientation="portrait" xlink:type="simple"/></fig><fig id="F10" position="float" orientation="portrait"><label>Figures 36–39.</label><caption><p><italic><tp:taxon-name>Sinopesa</tp:taxon-name></italic> and <italic><tp:taxon-name>Raveniola</tp:taxon-name></italic>, holotype (<bold>37, 38</bold>) and conspecific (<bold>36, 39</bold>) males: bulbus, ventral (<bold>38</bold>) retroventral (<bold>36, 37</bold>) and retrolateral (<bold>39</bold>) view. <bold>36</bold> <italic><tp:taxon-name>Sinopesa maculata</tp:taxon-name></italic> <bold>37, 38</bold> <italic><tp:taxon-name>Raveniola guangxi</tp:taxon-name></italic> <bold>39</bold> <italic><tp:taxon-name>Raveniola hebeinica</tp:taxon-name></italic> (scale bar = 0.5 mm). Note: Figs <bold>37</bold> and <bold>38</bold> show right and left palpi of the same specimen, respectively.</p></caption><graphic xmlns:xlink="http://www.w3.org/1999/xlink" xlink:href="ZooKeys-211-071-g010.jpg" position="float" orientation="portrait" xlink:type="simple"/></fig><fig id="F7" position="float" orientation="portrait"><label>Figures 22–25.</label><caption><p><italic><tp:taxon-name>Entypesa</tp:taxon-name></italic>, <italic><tp:taxon-name>Sinopesa</tp:taxon-name></italic> and <italic><tp:taxon-name>Raveniola</tp:taxon-name></italic>, holotype (<bold>24</bold>) and conspecific (<bold>22, 23, 25</bold>) males: tibia and metatarsus I, retrolateral view. <bold>22</bold> <italic><tp:taxon-name>Entypesa schoetedeni</tp:taxon-name></italic> <bold>23</bold> <italic><tp:taxon-name>Sinopesa maculata</tp:taxon-name></italic> <bold>24</bold> <italic><tp:taxon-name>Raveniola guangxi</tp:taxon-name></italic> <bold>25</bold> <italic><tp:taxon-name>Raveniola hebeinica</tp:taxon-name></italic> (scale bar = 1 mm).</p></caption><graphic xmlns:xlink="http://www.w3.org/1999/xlink" xlink:href="ZooKeys-211-071-g007.jpg" position="float" orientation="portrait" xlink:type="simple"/></fig><fig id="F1" position="float" orientation="portrait"><label>Figure 1.</label><caption><p>Localities of <italic><tp:taxon-name>Raveniola</tp:taxon-name></italic> and <italic><tp:taxon-name>Sinopesa</tp:taxon-name></italic> species in China. <bold><italic><tp:taxon-name>Raveniola</tp:taxon-name></italic>:</bold> <bold>1</bold> XIZANG/TIBET: Jansha County <bold>2–4</bold> YUNNAN: Shika Mts. <bold>5</bold> YUNNAN:Finchuiyanou Mts. <bold>6</bold> GUANGXI: Liuzhou <bold>7</bold> BEIJING municipality: Mt. Xialongmen; HEBEI: Tuoliang, Bai’an, Damaqun Shan Mts. <bold><italic><tp:taxon-name>Sinopesa</tp:taxon-name></italic>:</bold> <bold>1</bold> BEIJING municipality: Chanping; HEBEI: Pingxiang <bold>2</bold> HUNAN: Chengbu County <bold>3</bold> ZHEJIANG: Lin’an; HENAN: Huaiyang, Xiping, Yueyang, Shāngchéng.</p></caption><graphic xmlns:xlink="http://www.w3.org/1999/xlink" xlink:href="ZooKeys-211-071-g001.jpg" position="float" orientation="portrait" xlink:type="simple"/></fig></tp:treatment-sec></tp:taxon-treatment>
