# Supplementary material for: A review of the genus Raveniola (Araneae, Nemesiidae) in China, with notes on allied genera and description of four new species from Yunnan
Source: Zookeys. 2012 Jul 25;(211):71–99. doi: 10.3897/zookeys.211.3060 (PMC3426841; doi:10.3897/zookeys.211.3060)
Supplement: XML Treatment for Raveniola songi [file zookeys.211.3060-treatment6.xml]

<!DOCTYPE tp:taxon-treatment
  PUBLIC "-//TaxonX//DTD Taxonomic Treatment Publishing DTD v0 20100105//EN" "tax-treatment-NSO.dtd">
<tp:taxon-treatment xmlns:tp="http://www.plazi.org/taxpub"><tp:treatment-meta><mixed-citation publication-type="journal"><person-group><name><surname>Zonstein</surname><given-names>Sergei</given-names></name><name><surname>Marusik</surname><given-names>Yuri M.</given-names></name></person-group><article-title>A review of the genus 
                    <italic>Raveniola</italic> (Araneae, Nemesiidae) in China, with notes on allied genera and description of four new species from Yunnan
                </article-title><source>Zookeys</source><day>25</day><month>7</month><year>2012</year><volume>2012</volume><issue>211</issue><fpage>71</fpage><lpage>99</lpage><pub-id pub-id-type="doi">10.3897/zookeys.211.3060</pub-id></mixed-citation></tp:treatment-meta><tp:nomenclature><tp:taxon-name>
                        <tp:taxon-name-part taxon-name-part-type="genus">Raveniola</tp:taxon-name-part>
                        <tp:taxon-name-part taxon-name-part-type="species">songi</tp:taxon-name-part>
                    <object-id xmlns:xlink="http://www.w3.org/1999/xlink" xlink:type="simple">urn:lsid:zoobank.org:act:6B13CF73-BC7B-4901-85E6-5ED8DF4C8A9C</object-id>
								<object-id xmlns:xlink="http://www.w3.org/1999/xlink" xlink:type="simple">http://species-id.net/wiki/Raveniola_songi</object-id>
								</tp:taxon-name><tp:taxon-status xmlns:xlink="http://www.w3.org/1999/xlink" xlink:type="simple">sp. n.</tp:taxon-status><xref ref-type="fig" rid="F4">Figs 12</xref><xref ref-type="fig" rid="F6">20</xref><xref ref-type="fig" rid="F8">28</xref><xref ref-type="fig" rid="F9">34</xref><xref ref-type="fig" rid="F11">42</xref></tp:nomenclature><tp:treatment-sec sec-type="Types"><title>Types.</title><p>Holotype ♂ – CHINA: Yunnan Province, Sueshan Mt. Ridge, Shika Mts. 10–15 km W Zhongdian (approximately <named-content xmlns:xlink="http://www.w3.org/1999/xlink" content-type="dwc:verbatimCoordinates" xlink:type="simple">27°48'N, 99°35'E</named-content>), 3800–4300 m, 25.05–6.06.2005, coll. I. Shokhin &amp; S. Murzin (IZAS).  Paratypes. 11♂ with the same collecting data are shared between IZAS (2), MNHG (2), MNHN (1), NHML (1), TAU (4) and ZMMU (1).
                    </p><p><bold>Etymology.</bold> The specific name is given in honour and memory of Prof. Daxiang Song (宋大祥; 1935–2008), for his immense contribution to Chinese arachnological research.
                    </p></tp:treatment-sec><tp:treatment-sec sec-type="Diagnosis"><title>Diagnosis.</title><p>Males of <italic><tp:taxon-name>Raveniola songi</tp:taxon-name></italic> sp. n.habitually resemble those of <italic><tp:taxon-name>Raveniola shangrila</tp:taxon-name></italic> sp. n.but unlike them possess small PMS; other distinctive features are shown above (cf. <xref ref-type="fig" rid="F5">Figs 15, 16</xref>, <xref ref-type="fig" rid="F7">23 and 24</xref>).
                    </p></tp:treatment-sec><tp:treatment-sec sec-type="Description"><title>Description.</title><p>Male (holotype). Body length 13.50. Colour in alcohol: carapace, chelicerae and legs I medium reddish brown; eye tubercle somewhat darker; sternum, labium, maxillae and legs II–IV even lighter reddish brown; abdomen light greyish brown with darker pattern consisting of a weak longitudinal median spot and few transverse fasciae dorsally, and small irregularly shaped spots laterally and ventrally; genital area, book-lungs and spinnerets pale yellowish brown.</p><p>Carapace (<xref ref-type="fig" rid="F4">Fig. 12</xref>) 5.10 long, 4.24 wide; covered with moderately dense and thin semi-adpressed dark hairs. Eye diameters (AME, ALE, PLE, PME): 0.18(0.24), 0.24, 0.20, 0.20. Interdistances: AME–AME 0.15(0.10), ALE–AME 0.06(0.04), ALE–PLE 0.08, PLE–PME 0.02, PME–PME 0.30. Cheliceral furrow with 9 promarginal teeth and 4–5 mesobasal denticles. Labium (<xref ref-type="fig" rid="F6">Fig. 20</xref>) 0.33 long, 0.77 wide. Maxillae with 24–26 cuspules arranged in triangle area. Sternum 2.40 long, 2.28 wide. Palp: 7.86 (3.16, 1.59, 2.31, –, 0.80). Leg I: 15.32 (4.38, 2.12, 3.48, 3.25, 2.09). Leg II: 13.73 (3.91, 1.86, 3.19, 2.77, 2.00). Leg III: 13.11 (3.47, 1.85, 2.40, 3.31, 2.08). Leg IV: 16.63 (4.40, 1.95, 3.39, 4.60, 2.29). Leg I: tibia incrassate, metatarsus slightly curved retroventrally (<xref ref-type="fig" rid="F8">Fig. 28</xref>).
                    </p><p>Spination. Palp: femur d0(1)–1–1–1, pd0–1–1; patella p1–1; tibia d1–1–1, r0–1(0)–1, pv1–1–1, rv1–1–1; cymbium d2(4). Leg I: femur d1–1–1–1, pd0–1–1; rd 0–0–1; tibia p1–1–0, pv1–1; rv1–1–M–M; metatarsus v0–0–2. Leg II: femur d1–1–1–1; pd1–1–1; patella p1–1; tibia p1–1–1, v1–2–1(2)–3; metatarsus p0–1–0; v1–2–2. Leg III: femur d1–1–1–1, pd1–1–1, rd1–1–1; patella p1–1, r1; tibia d1–1–1, p1–1–1, r1–1–1, v2–2–3; metatarsus d1–1–1, p1–1–1, r1–1–1, v2–2–3. Leg IV: femur d1–1–<!--PageBreak-->1–1, pd1–1–1, rd1–1–1; patella p1, r1; tibia d1–1–1(0), p1–1–1, r1–1–1, v2–2–3; metatarsus pd1–1–1, p1–1–1, r1–1–1, v2–2–2–3. Patella I and tarsi I–IV aspinose.</p><p>Scopula: entire distal 2/3 and 1/2 on metatarsi I and II, respectively; entire on tarsi I and II, widely divided by setae on tarsus III; vestigial on tarsus IV. Paired claws on tarsi I-III and IV with 8–10 and  8–10 teeth per row, respectively. Trichobothria: 2 rows of 7–8 per row on tibiae, 8–11 on metatarsi, 8–9 on tarsi, 6 on cymbium.</p><p>Palpal tibia long, cymbium with few short spines (<xref ref-type="fig" rid="F9">Fig. 34</xref>). Bulb without ridges; embolus long, acuminate and slightly twisted (<xref ref-type="fig" rid="F11">Fig. 42</xref>).
                    </p><p>Spinnerets. PMS: length 0.41; diameter 0.14. PLS: maximum diameter 0.46; length of basal, medial and apical segments 0.70, 0.44, 0.42; total length 1.56; apical segment short-digitiform.</p><p>Female unknown.</p></tp:treatment-sec><tp:treatment-sec sec-type="Variability"><title>Variability.</title><p>Carapace length in males varies from 4.80 to 5.43 (n=12).</p></tp:treatment-sec><tp:treatment-sec sec-type="Distribution"><title>Distribution.</title><p>CHINA: Yunnan Province (<xref ref-type="fig" rid="F1">Fig. 1</xref>).
                    </p><fig id="F5" position="float" orientation="portrait"><label>Figures 14–17.</label><caption><p><italic><tp:taxon-name>Sinopesa</tp:taxon-name></italic> and <italic><tp:taxon-name>Raveniola</tp:taxon-name></italic>, holotype (<bold>15, 17</bold>) and conspecific (<bold>14, 16</bold>) males: sternum, labium and maxillae, ventral view <bold>14</bold> <italic><tp:taxon-name>Sinopesa maculata</tp:taxon-name></italic> <bold>15</bold> <italic><tp:taxon-name>Raveniola guangxi</tp:taxon-name></italic> <bold>16</bold>  <italic><tp:taxon-name>Raveniola hebeinica</tp:taxon-name></italic> <bold>17</bold> <italic><tp:taxon-name>Raveniola montana</tp:taxon-name></italic> sp. n. (scale bar = 1 mm).</p></caption><graphic xmlns:xlink="http://www.w3.org/1999/xlink" xlink:href="ZooKeys-211-071-g005.jpg" position="float" orientation="portrait" xlink:type="simple"/></fig><fig id="F6" position="float" orientation="portrait"><label>Figures 18–21.</label><caption><p><italic><tp:taxon-name>Raveniola</tp:taxon-name></italic>, holotype (<bold>21</bold>) and paratype (<bold>18–20</bold>) males (<bold>19–21</bold>) and female (<bold>18</bold>): sternum, labium and maxillae, ventral view <bold>18</bold> <italic><tp:taxon-name>Raveniola montana</tp:taxon-name></italic> sp. n. <bold>19</bold> <italic><tp:taxon-name>Raveniola shangrila</tp:taxon-name></italic> sp. n. <bold>20</bold> <italic><tp:taxon-name>Raveniola songi</tp:taxon-name></italic>sp. n. <bold>21</bold><italic> R. yunnanensis</italic> sp. n. (scale bar = 1 mm).</p></caption><graphic xmlns:xlink="http://www.w3.org/1999/xlink" xlink:href="ZooKeys-211-071-g006.jpg" position="float" orientation="portrait" xlink:type="simple"/></fig><fig id="F7" position="float" orientation="portrait"><label>Figures 22–25.</label><caption><p><italic><tp:taxon-name>Entypesa</tp:taxon-name></italic>, <italic><tp:taxon-name>Sinopesa</tp:taxon-name></italic> and <italic><tp:taxon-name>Raveniola</tp:taxon-name></italic>, holotype (<bold>24</bold>) and conspecific (<bold>22, 23, 25</bold>) males: tibia and metatarsus I, retrolateral view. <bold>22</bold> <italic><tp:taxon-name>Entypesa schoetedeni</tp:taxon-name></italic> <bold>23</bold> <italic><tp:taxon-name>Sinopesa maculata</tp:taxon-name></italic> <bold>24</bold> <italic><tp:taxon-name>Raveniola guangxi</tp:taxon-name></italic> <bold>25</bold> <italic><tp:taxon-name>Raveniola hebeinica</tp:taxon-name></italic> (scale bar = 1 mm).</p></caption><graphic xmlns:xlink="http://www.w3.org/1999/xlink" xlink:href="ZooKeys-211-071-g007.jpg" position="float" orientation="portrait" xlink:type="simple"/></fig></tp:treatment-sec><tp:treatment-sec><!--Section generated to contain objects referenced in tp:taxon-treatment.--><fig id="F4" position="float" orientation="portrait"><label>Figures 10–13.</label><caption><p><italic><tp:taxon-name>Raveniola</tp:taxon-name></italic>, holotype (<bold>13</bold>) and paratype (<bold>10–12</bold>) males (<bold>11–13</bold>) and female (<bold>10</bold>) carapace, dorsal view <bold>10</bold> <italic><tp:taxon-name>Raveniola montana</tp:taxon-name></italic> sp. n. <bold>11</bold> <italic><tp:taxon-name>Raveniola shangrila</tp:taxon-name></italic> sp. n. <bold>12</bold> <italic><tp:taxon-name>Raveniola songi</tp:taxon-name></italic>sp. n. <bold>13</bold> <italic><tp:taxon-name>Raveniola yunnanensis</tp:taxon-name></italic> sp. n. (scale bar = 1 mm).</p></caption><graphic xmlns:xlink="http://www.w3.org/1999/xlink" xlink:href="ZooKeys-211-071-g004.jpg" position="float" orientation="portrait" xlink:type="simple"/></fig><fig id="F8" position="float" orientation="portrait"><label>Figures 26–29.</label><caption><p><italic><tp:taxon-name>Raveniola</tp:taxon-name></italic>, holotype (<bold>26, 29</bold>) and paratype (<bold>27, 28</bold>) males: tibia and metatarsus I, retrolateral view. <bold>26</bold> <italic><tp:taxon-name>Raveniola montana</tp:taxon-name></italic> sp. n. <bold>27</bold> <italic><tp:taxon-name>Raveniola shangrila</tp:taxon-name></italic> sp. n. <bold>28</bold> <italic><tp:taxon-name>Raveniola songi</tp:taxon-name></italic>sp. n. <bold>29</bold> <italic><tp:taxon-name>Raveniola yunnanensis</tp:taxon-name></italic> sp. n. (scale bar = 1 mm).</p></caption><graphic xmlns:xlink="http://www.w3.org/1999/xlink" xlink:href="ZooKeys-211-071-g008.jpg" position="float" orientation="portrait" xlink:type="simple"/></fig><fig id="F9" position="float" orientation="portrait"><label>Figures 30–35.</label><caption><p><italic><tp:taxon-name>Raveniola</tp:taxon-name></italic>, holotype (<bold>30, 32, 35</bold>), paratype (<bold>33, 34</bold>) and conspecific (<bold>31</bold>) males: palpal tibia, cymbium and bulbus, retrolateral view. <bold>30</bold> <italic><tp:taxon-name>Raveniola guangxi</tp:taxon-name></italic> <bold>31</bold> <italic><tp:taxon-name>Raveniola hebeinica</tp:taxon-name></italic> <bold>32</bold> <italic><tp:taxon-name>Raveniola montana</tp:taxon-name></italic> sp. n. <bold>33</bold> <italic><tp:taxon-name>Raveniola shangrila</tp:taxon-name></italic> sp. n. <bold>34</bold> <italic><tp:taxon-name>Raveniola songi</tp:taxon-name></italic>sp. n. <bold>35</bold> <italic><tp:taxon-name>Raveniola yunnanensis</tp:taxon-name></italic> sp. n. (scale bar = 1 mm).</p></caption><graphic xmlns:xlink="http://www.w3.org/1999/xlink" xlink:href="ZooKeys-211-071-g009.jpg" position="float" orientation="portrait" xlink:type="simple"/></fig><fig id="F11" position="float" orientation="portrait"><label>Figures 40–43.</label><caption><p><italic><tp:taxon-name>Raveniola</tp:taxon-name></italic>, holotype (<bold>40, 43</bold>) and paratype (<bold>41, 42</bold>) males: palpal bulbus, retrolateral view. <bold>40</bold> <italic><tp:taxon-name>Raveniola montana</tp:taxon-name></italic> sp. n. <bold>41</bold> <italic><tp:taxon-name>Raveniola shangrila</tp:taxon-name></italic> sp. n. <bold>42</bold>  <italic><tp:taxon-name>Raveniola songi</tp:taxon-name></italic>sp. n. <bold>43</bold>  <italic><tp:taxon-name>Raveniola yunnanensis</tp:taxon-name></italic> sp. n. (scale bar = 0.5 mm).</p></caption><graphic xmlns:xlink="http://www.w3.org/1999/xlink" xlink:href="ZooKeys-211-071-g011.jpg" position="float" orientation="portrait" xlink:type="simple"/></fig><fig id="F1" position="float" orientation="portrait"><label>Figure 1.</label><caption><p>Localities of <italic><tp:taxon-name>Raveniola</tp:taxon-name></italic> and <italic><tp:taxon-name>Sinopesa</tp:taxon-name></italic> species in China. <bold><italic><tp:taxon-name>Raveniola</tp:taxon-name></italic>:</bold> <bold>1</bold> XIZANG/TIBET: Jansha County <bold>2–4</bold> YUNNAN: Shika Mts. <bold>5</bold> YUNNAN:Finchuiyanou Mts. <bold>6</bold> GUANGXI: Liuzhou <bold>7</bold> BEIJING municipality: Mt. Xialongmen; HEBEI: Tuoliang, Bai’an, Damaqun Shan Mts. <bold><italic><tp:taxon-name>Sinopesa</tp:taxon-name></italic>:</bold> <bold>1</bold> BEIJING municipality: Chanping; HEBEI: Pingxiang <bold>2</bold> HUNAN: Chengbu County <bold>3</bold> ZHEJIANG: Lin’an; HENAN: Huaiyang, Xiping, Yueyang, Shāngchéng.</p></caption><graphic xmlns:xlink="http://www.w3.org/1999/xlink" xlink:href="ZooKeys-211-071-g001.jpg" position="float" orientation="portrait" xlink:type="simple"/></fig></tp:treatment-sec></tp:taxon-treatment>
