# Supplementary material for: A review of the genus Raveniola (Araneae, Nemesiidae) in China, with notes on allied genera and description of four new species from Yunnan
Source: Zookeys. 2012 Jul 25;(211):71–99. doi: 10.3897/zookeys.211.3060 (PMC3426841; doi:10.3897/zookeys.211.3060)
Supplement: XML Treatment for Raveniola yunnanensis [file zookeys.211.3060-treatment7.xml]

<!DOCTYPE tp:taxon-treatment
  PUBLIC "-//TaxonX//DTD Taxonomic Treatment Publishing DTD v0 20100105//EN" "tax-treatment-NSO.dtd">
<tp:taxon-treatment xmlns:tp="http://www.plazi.org/taxpub"><tp:treatment-meta><mixed-citation publication-type="journal"><person-group><name><surname>Zonstein</surname><given-names>Sergei</given-names></name><name><surname>Marusik</surname><given-names>Yuri M.</given-names></name></person-group><article-title>A review of the genus 
                    <italic>Raveniola</italic> (Araneae, Nemesiidae) in China, with notes on allied genera and description of four new species from Yunnan
                </article-title><source>Zookeys</source><day>25</day><month>7</month><year>2012</year><volume>2012</volume><issue>211</issue><fpage>71</fpage><lpage>99</lpage><pub-id pub-id-type="doi">10.3897/zookeys.211.3060</pub-id></mixed-citation></tp:treatment-meta><tp:nomenclature><tp:taxon-name>
                        <tp:taxon-name-part taxon-name-part-type="genus">Raveniola</tp:taxon-name-part>
                        <tp:taxon-name-part taxon-name-part-type="species">yunnanensis</tp:taxon-name-part>
                    <object-id xmlns:xlink="http://www.w3.org/1999/xlink" xlink:type="simple">urn:lsid:zoobank.org:act:BCC3B9B7-A813-46D3-9DB1-3C9884038FCA</object-id>
								<object-id xmlns:xlink="http://www.w3.org/1999/xlink" xlink:type="simple">http://species-id.net/wiki/Raveniola_yunnanensis</object-id>
								</tp:taxon-name><tp:taxon-status xmlns:xlink="http://www.w3.org/1999/xlink" xlink:type="simple">sp. n.</tp:taxon-status><xref ref-type="fig" rid="F4">Figs 13</xref><xref ref-type="fig" rid="F6">21</xref><xref ref-type="fig" rid="F8">29</xref><xref ref-type="fig" rid="F9">35</xref><xref ref-type="fig" rid="F11">43</xref></tp:nomenclature><tp:treatment-sec sec-type="Types"><title>Types.</title><p>Holotype ♂ – CHINA: Yunnan Province, Finchuiyanou Mts. 40 km NNW of Baoshan, <named-content xmlns:xlink="http://www.w3.org/1999/xlink" content-type="dwc:verbatimCoordinates" xlink:type="simple">25°28'54"N, 99°05'05"E</named-content>, 3200 m, 10.05.2005, coll. I. Kabak &amp; I. Belousov (IZAS).
                    </p></tp:treatment-sec><tp:treatment-sec sec-type="Etymology"><title>Etymology.</title><p>The specific epithet is given after the name of the inhabited region (Yunnan).</p></tp:treatment-sec><tp:treatment-sec sec-type="Diagnosis"><title>Diagnosis.</title><p>Males differ from all other Chinese congeners by lighter body colouration and longer legs (tibia I 5.5 times as longer than wide vs. 4–5 times in other species) and more spinose embolus armed with ca. 25–30 spines (vs. 3–7).</p></tp:treatment-sec><tp:treatment-sec sec-type="Description"><title>Description.</title><p>Male (holotype). Body length 12.85. Colour in alcohol: carapace, chelicerae, palps and first pair of legs dorsally intense yellowish orange; eye tubercle with darker spots surrounding AMEs and lateral eyes; sternum, labium, maxillae and legs light yellowish orange; abdomen dorsally uniformly light grey, ventral abdominal surface and spinnerets pale greyish yellow.</p><p>Carapace (<xref ref-type="fig" rid="F4">Fig. 13</xref>) 5.73 long, 4.60 wide; covered with moderately dense and thin semi-adpressed dark hairs. Eye diameters (AME, ALE, PLE, PME): 0.17 (0.24), 0.23, 0.13, 0.08/0.09. Interdistances: AME–AME 0.15 (0.10), ALE–AME 0.13 (0.10), ALE–PLE 0.12, PLE–PME 0.05, PME–PME 0.57. Cheliceral furrow with 9–10 promarginal teeth and 6–7 mesobasal denticles. Labium (<xref ref-type="fig" rid="F6">Fig. 21</xref>) 0.43 long, 0.78 wide. Maxillae with 13–16 cuspules in compact area confined to basal maxillary edge. Sternum 2.32 long, 2.34 wide. Palp: 8.29 (3.52, 1.54, 2.41, –, 0.82). Leg I: 18.72 (5.17, 2.86, 4.49, 3.77, 2.43). Leg II: 17.70 (4.84, 2.52, 4.24, 3.67, 2.43). Leg III: 16.52 (4.24, 2.05,<!--PageBreak--> 3.52, 4.10, 2.61). Leg IV: 21.57 (5.22, 2.30, 5.02, 6.26, 2.77). Leg I: tibia 5.48 times longer than broad, slightly arcuate, metatarsus slightly curved retroventrally (<xref ref-type="fig" rid="F8">Fig. 29</xref>).
                    </p><p>Spination. Palp: femur d1–1–1–1, pd1–1–1; patella p1; tibia d2–1–2, p1–0–1–1–1, pv1–1–2–1, rv1–1–0; cymbium d <italic>ca</italic>.20. Leg I: femur d1–1–1(0)–0, pd1–1–1; rd 1(0)–1–1; patella p1; tibia p1–1–0, pv1–0–1–1, rv 1–1–0–M–M; metatarsus v0–1–2. Leg II: femur d1–1–1(0)–0; pd1–1–1; tibia p1–1–1, v2(3)–2–3; metatarsus p1–1; v2–2–3. Leg III: femur d1–1–1–1, pd1–1–1, rd1–1–1; patella p1, r1; tibia d1–1–1, p1–1–1, r1–1–1–1, v2–2–3; metatarsus d1–1–1, p1–1–2, r1–1–1–1, v2–2–3. Leg IV: femur d1–1–1–1, pd1–1–1, rd1–1–1; patella p1; tibia d1–1–0, p1–1–1, r1–1–1–1, v2–2–3; metatarsus pd1–1–1, p1–1–1, r1–1–1–1, v2–1–1–3. Tarsi I–IV aspinose.
                    </p><p>Scopula: moderately dense and long – entire covering whole ventral metatarsus I and distal 2/3 of metatarsus II, entire on tarsi I–II, divided by setae on tarsus III; widely divided and vestigial on metatarsus III and tarsus IV. Paired claws: legs I–III with 6–8 teeth, leg IV with 9 teeth in two rows on each claw. Trichobothria: 2 rows of 6–8 per row on tibiae, 10–12 on metatarsi, 8–10 on tarsi, 6 on cymbium.</p><p>Palpal tibia long; cymbium strongly spinose (<xref ref-type="fig" rid="F9">Fig. 35</xref>). Bulb without ridges; embolus gradually tapering and slightly twisted (<xref ref-type="fig" rid="F11">Fig. 43</xref>).
                    </p><p>Spinnerets. PMS: length 0.30; diameter 0.12. PLS: maximum diameter 0.48; length of basal, medial and apical segments 0.83, 0.62, 0.77; total length 2.22; apical segment digitiform.</p><p>Female unknown.</p></tp:treatment-sec><tp:treatment-sec sec-type="Distribution"><title>Distribution.</title><p>CHINA: Yunnan Province (<xref ref-type="fig" rid="F1">Fig. 1</xref>).
                    </p><fig id="F8" position="float" orientation="portrait"><label>Figures 26–29.</label><caption><p><italic><tp:taxon-name>Raveniola</tp:taxon-name></italic>, holotype (<bold>26, 29</bold>) and paratype (<bold>27, 28</bold>) males: tibia and metatarsus I, retrolateral view. <bold>26</bold> <italic><tp:taxon-name>Raveniola montana</tp:taxon-name></italic> sp. n. <bold>27</bold> <italic><tp:taxon-name>Raveniola shangrila</tp:taxon-name></italic> sp. n. <bold>28</bold> <italic><tp:taxon-name>Raveniola songi</tp:taxon-name></italic>sp. n. <bold>29</bold> <italic><tp:taxon-name>Raveniola yunnanensis</tp:taxon-name></italic> sp. n. (scale bar = 1 mm).</p></caption><graphic xmlns:xlink="http://www.w3.org/1999/xlink" xlink:href="ZooKeys-211-071-g008.jpg" position="float" orientation="portrait" xlink:type="simple"/></fig><fig id="F9" position="float" orientation="portrait"><label>Figures 30–35.</label><caption><p><italic><tp:taxon-name>Raveniola</tp:taxon-name></italic>, holotype (<bold>30, 32, 35</bold>), paratype (<bold>33, 34</bold>) and conspecific (<bold>31</bold>) males: palpal tibia, cymbium and bulbus, retrolateral view. <bold>30</bold> <italic><tp:taxon-name>Raveniola guangxi</tp:taxon-name></italic> <bold>31</bold> <italic><tp:taxon-name>Raveniola hebeinica</tp:taxon-name></italic> <bold>32</bold> <italic><tp:taxon-name>Raveniola montana</tp:taxon-name></italic> sp. n. <bold>33</bold> <italic><tp:taxon-name>Raveniola shangrila</tp:taxon-name></italic> sp. n. <bold>34</bold> <italic><tp:taxon-name>Raveniola songi</tp:taxon-name></italic>sp. n. <bold>35</bold> <italic><tp:taxon-name>Raveniola yunnanensis</tp:taxon-name></italic> sp. n. (scale bar = 1 mm).</p></caption><graphic xmlns:xlink="http://www.w3.org/1999/xlink" xlink:href="ZooKeys-211-071-g009.jpg" position="float" orientation="portrait" xlink:type="simple"/></fig><fig id="F10" position="float" orientation="portrait"><label>Figures 36–39.</label><caption><p><italic><tp:taxon-name>Sinopesa</tp:taxon-name></italic> and <italic><tp:taxon-name>Raveniola</tp:taxon-name></italic>, holotype (<bold>37, 38</bold>) and conspecific (<bold>36, 39</bold>) males: bulbus, ventral (<bold>38</bold>) retroventral (<bold>36, 37</bold>) and retrolateral (<bold>39</bold>) view. <bold>36</bold> <italic><tp:taxon-name>Sinopesa maculata</tp:taxon-name></italic> <bold>37, 38</bold> <italic><tp:taxon-name>Raveniola guangxi</tp:taxon-name></italic> <bold>39</bold> <italic><tp:taxon-name>Raveniola hebeinica</tp:taxon-name></italic> (scale bar = 0.5 mm). Note: Figs <bold>37</bold> and <bold>38</bold> show right and left palpi of the same specimen, respectively.</p></caption><graphic xmlns:xlink="http://www.w3.org/1999/xlink" xlink:href="ZooKeys-211-071-g010.jpg" position="float" orientation="portrait" xlink:type="simple"/></fig><fig id="F11" position="float" orientation="portrait"><label>Figures 40–43.</label><caption><p><italic><tp:taxon-name>Raveniola</tp:taxon-name></italic>, holotype (<bold>40, 43</bold>) and paratype (<bold>41, 42</bold>) males: palpal bulbus, retrolateral view. <bold>40</bold> <italic><tp:taxon-name>Raveniola montana</tp:taxon-name></italic> sp. n. <bold>41</bold> <italic><tp:taxon-name>Raveniola shangrila</tp:taxon-name></italic> sp. n. <bold>42</bold>  <italic><tp:taxon-name>Raveniola songi</tp:taxon-name></italic>sp. n. <bold>43</bold>  <italic><tp:taxon-name>Raveniola yunnanensis</tp:taxon-name></italic> sp. n. (scale bar = 0.5 mm).</p></caption><graphic xmlns:xlink="http://www.w3.org/1999/xlink" xlink:href="ZooKeys-211-071-g011.jpg" position="float" orientation="portrait" xlink:type="simple"/></fig></tp:treatment-sec><tp:treatment-sec><!--Section generated to contain objects referenced in tp:taxon-treatment.--><fig id="F4" position="float" orientation="portrait"><label>Figures 10–13.</label><caption><p><italic><tp:taxon-name>Raveniola</tp:taxon-name></italic>, holotype (<bold>13</bold>) and paratype (<bold>10–12</bold>) males (<bold>11–13</bold>) and female (<bold>10</bold>) carapace, dorsal view <bold>10</bold> <italic><tp:taxon-name>Raveniola montana</tp:taxon-name></italic> sp. n. <bold>11</bold> <italic><tp:taxon-name>Raveniola shangrila</tp:taxon-name></italic> sp. n. <bold>12</bold> <italic><tp:taxon-name>Raveniola songi</tp:taxon-name></italic>sp. n. <bold>13</bold> <italic><tp:taxon-name>Raveniola yunnanensis</tp:taxon-name></italic> sp. n. (scale bar = 1 mm).</p></caption><graphic xmlns:xlink="http://www.w3.org/1999/xlink" xlink:href="ZooKeys-211-071-g004.jpg" position="float" orientation="portrait" xlink:type="simple"/></fig><fig id="F6" position="float" orientation="portrait"><label>Figures 18–21.</label><caption><p><italic><tp:taxon-name>Raveniola</tp:taxon-name></italic>, holotype (<bold>21</bold>) and paratype (<bold>18–20</bold>) males (<bold>19–21</bold>) and female (<bold>18</bold>): sternum, labium and maxillae, ventral view <bold>18</bold> <italic><tp:taxon-name>Raveniola montana</tp:taxon-name></italic> sp. n. <bold>19</bold> <italic><tp:taxon-name>Raveniola shangrila</tp:taxon-name></italic> sp. n. <bold>20</bold> <italic><tp:taxon-name>Raveniola songi</tp:taxon-name></italic>sp. n. <bold>21</bold><italic> R. yunnanensis</italic> sp. n. (scale bar = 1 mm).</p></caption><graphic xmlns:xlink="http://www.w3.org/1999/xlink" xlink:href="ZooKeys-211-071-g006.jpg" position="float" orientation="portrait" xlink:type="simple"/></fig><fig id="F1" position="float" orientation="portrait"><label>Figure 1.</label><caption><p>Localities of <italic><tp:taxon-name>Raveniola</tp:taxon-name></italic> and <italic><tp:taxon-name>Sinopesa</tp:taxon-name></italic> species in China. <bold><italic><tp:taxon-name>Raveniola</tp:taxon-name></italic>:</bold> <bold>1</bold> XIZANG/TIBET: Jansha County <bold>2–4</bold> YUNNAN: Shika Mts. <bold>5</bold> YUNNAN:Finchuiyanou Mts. <bold>6</bold> GUANGXI: Liuzhou <bold>7</bold> BEIJING municipality: Mt. Xialongmen; HEBEI: Tuoliang, Bai’an, Damaqun Shan Mts. <bold><italic><tp:taxon-name>Sinopesa</tp:taxon-name></italic>:</bold> <bold>1</bold> BEIJING municipality: Chanping; HEBEI: Pingxiang <bold>2</bold> HUNAN: Chengbu County <bold>3</bold> ZHEJIANG: Lin’an; HENAN: Huaiyang, Xiping, Yueyang, Shāngchéng.</p></caption><graphic xmlns:xlink="http://www.w3.org/1999/xlink" xlink:href="ZooKeys-211-071-g001.jpg" position="float" orientation="portrait" xlink:type="simple"/></fig></tp:treatment-sec></tp:taxon-treatment>
