# Supplementary material for: A review of the genus Raveniola (Araneae, Nemesiidae) in China, with notes on allied genera and description of four new species from Yunnan
Source: Zookeys. 2012 Jul 25;(211):71–99. doi: 10.3897/zookeys.211.3060 (PMC3426841; doi:10.3897/zookeys.211.3060)
Supplement: XML Treatment for Raveniola xizangensis [file zookeys.211.3060-treatment8.xml]

<!DOCTYPE tp:taxon-treatment
  PUBLIC "-//TaxonX//DTD Taxonomic Treatment Publishing DTD v0 20100105//EN" "tax-treatment-NSO.dtd">
<tp:taxon-treatment xmlns:tp="http://www.plazi.org/taxpub"><tp:treatment-meta><mixed-citation publication-type="journal"><person-group><name><surname>Zonstein</surname><given-names>Sergei</given-names></name><name><surname>Marusik</surname><given-names>Yuri M.</given-names></name></person-group><article-title>A review of the genus 
                    <italic>Raveniola</italic> (Araneae, Nemesiidae) in China, with notes on allied genera and description of four new species from Yunnan
                </article-title><source>Zookeys</source><day>25</day><month>7</month><year>2012</year><volume>2012</volume><issue>211</issue><fpage>71</fpage><lpage>99</lpage><pub-id pub-id-type="doi">10.3897/zookeys.211.3060</pub-id></mixed-citation></tp:treatment-meta><tp:nomenclature><tp:taxon-name>
                        <tp:taxon-name-part taxon-name-part-type="genus">Raveniola</tp:taxon-name-part>
                        <tp:taxon-name-part taxon-name-part-type="species">xizangensis</tp:taxon-name-part>
                    <object-id xmlns:xlink="http://www.w3.org/1999/xlink" xlink:type="simple">http://species-id.net/wiki/Raveniola_xizangensis</object-id>
								</tp:taxon-name><tp:taxon-authority>(Hu &amp; Li, 1987)</tp:taxon-authority><xref ref-type="fig" rid="F13">Figs 49, 50</xref><tp:nomenclature-citation-list><tp:nomenclature-citation><tp:taxon-name>Brachythele xizangensis</tp:taxon-name><comment> Hu &amp; Li, 1987: 315–318, 385, figs 1.1–7, 2.1–2 (♂♀); <xref ref-type="bibr" rid="B8">Hu 2001</xref>: 65-67, figs 7.1–4 (♂♀).</comment></tp:nomenclature-citation><tp:nomenclature-citation><tp:taxon-name>Raveniola xizangensis</tp:taxon-name><comment>: <xref ref-type="bibr" rid="B23">Song et al. 1999</xref>: 40, 47, figs 17I–J (♂♀); <xref ref-type="bibr" rid="B31">Zonstein 2000</xref>: 50.</comment></tp:nomenclature-citation></tp:nomenclature-citation-list></tp:nomenclature><tp:treatment-sec sec-type="Types"><title>Types.</title><p>♀ holotype and ♂ paratype from Jancha County, Tibet; dep. BDSU, not examined.</p></tp:treatment-sec><tp:treatment-sec sec-type="Diagnosis"><title>Diagnosis.</title><p><italic><tp:taxon-name>Raveniola xizangensis</tp:taxon-name></italic> differs from all other Chinese congeners as well as from north-west-Himalayan <italic><tp:taxon-name>Raveniola concolor</tp:taxon-name></italic> Zonstein, 2000 by the developed subapical embolic keel in males and the bifurcate basal receptacle in females (cf. <xref ref-type="fig" rid="F10">Figs 37</xref>–<xref ref-type="fig" rid="F11">43</xref>, <xref ref-type="fig" rid="F13">47-50</xref>, and <xref ref-type="bibr" rid="B31">Zonstein 2000</xref>, figs 4–6, respectively).
                    </p></tp:treatment-sec><tp:treatment-sec sec-type="Description"><title>Description.</title><p>This largest Chinese nemesiid with carapace 11-12 mm long was well described by <xref ref-type="bibr" rid="B7">Hu and Li (1987)</xref>. Bulbus and spermathecae as shown in <xref ref-type="fig" rid="F13">Figs 49 and 50</xref>.
                    </p></tp:treatment-sec><tp:treatment-sec sec-type="Distribution"><title>Distribution.</title><p>Known only from the type locality – Jancha County, Tibet (see <xref ref-type="fig" rid="F1">Fig. 1</xref>, <italic><tp:taxon-name>Raveniola</tp:taxon-name></italic> loc. 1).
                    </p><fig id="F12" position="float" orientation="portrait"><label>Figures 44–46.</label><caption><p><italic><tp:taxon-name>Sinopesa chinensis</tp:taxon-name></italic> (Kulczyński, 1901) comb.n., conspecific male (sensu <xref ref-type="bibr" rid="B9">Kritscher 1957</xref>): structures, dorsal (<bold>44</bold>) and retrolateral (<bold>45, 46</bold>) view. <bold>44</bold> carapace <bold>45</bold> tibia and metatarsus I <bold>46</bold> palpal tibia, cymbium and bulbus (scale bar = 1 mm).</p></caption><graphic xmlns:xlink="http://www.w3.org/1999/xlink" xlink:href="ZooKeys-211-071-g012.jpg" position="float" orientation="portrait" xlink:type="simple"/></fig><fig id="F13" position="float" orientation="portrait"><label>Figures 47–50.</label><caption><p><italic><tp:taxon-name>Raveniola</tp:taxon-name></italic>, bulbus (<bold>49,</bold> holotype male, ventral view) and spermathecae (<bold>47, 48, 50,</bold> conspecific/paratype females, ventral view): <bold>47</bold> <italic><tp:taxon-name>Raveniola hebeinica</tp:taxon-name></italic> <bold>48</bold> <italic>montana</italic> sp. n. <bold>49, 50</bold> <italic><tp:taxon-name>Raveniola xizangensis</tp:taxon-name></italic> (from <xref ref-type="bibr" rid="B7">Hu and Li (1987)</xref>, modified); scale bar = 0.25 mm.</p></caption><graphic xmlns:xlink="http://www.w3.org/1999/xlink" xlink:href="ZooKeys-211-071-g013.jpg" position="float" orientation="portrait" xlink:type="simple"/></fig></tp:treatment-sec><tp:treatment-sec><!--Section generated to contain objects referenced in tp:taxon-treatment.--><fig id="F10" position="float" orientation="portrait"><label>Figures 36–39.</label><caption><p><italic><tp:taxon-name>Sinopesa</tp:taxon-name></italic> and <italic><tp:taxon-name>Raveniola</tp:taxon-name></italic>, holotype (<bold>37, 38</bold>) and conspecific (<bold>36, 39</bold>) males: bulbus, ventral (<bold>38</bold>) retroventral (<bold>36, 37</bold>) and retrolateral (<bold>39</bold>) view. <bold>36</bold> <italic><tp:taxon-name>Sinopesa maculata</tp:taxon-name></italic> <bold>37, 38</bold> <italic><tp:taxon-name>Raveniola guangxi</tp:taxon-name></italic> <bold>39</bold> <italic><tp:taxon-name>Raveniola hebeinica</tp:taxon-name></italic> (scale bar = 0.5 mm). Note: Figs <bold>37</bold> and <bold>38</bold> show right and left palpi of the same specimen, respectively.</p></caption><graphic xmlns:xlink="http://www.w3.org/1999/xlink" xlink:href="ZooKeys-211-071-g010.jpg" position="float" orientation="portrait" xlink:type="simple"/></fig><fig id="F11" position="float" orientation="portrait"><label>Figures 40–43.</label><caption><p><italic><tp:taxon-name>Raveniola</tp:taxon-name></italic>, holotype (<bold>40, 43</bold>) and paratype (<bold>41, 42</bold>) males: palpal bulbus, retrolateral view. <bold>40</bold> <italic><tp:taxon-name>Raveniola montana</tp:taxon-name></italic> sp. n. <bold>41</bold> <italic><tp:taxon-name>Raveniola shangrila</tp:taxon-name></italic> sp. n. <bold>42</bold>  <italic><tp:taxon-name>Raveniola songi</tp:taxon-name></italic>sp. n. <bold>43</bold>  <italic><tp:taxon-name>Raveniola yunnanensis</tp:taxon-name></italic> sp. n. (scale bar = 0.5 mm).</p></caption><graphic xmlns:xlink="http://www.w3.org/1999/xlink" xlink:href="ZooKeys-211-071-g011.jpg" position="float" orientation="portrait" xlink:type="simple"/></fig><fig id="F1" position="float" orientation="portrait"><label>Figure 1.</label><caption><p>Localities of <italic><tp:taxon-name>Raveniola</tp:taxon-name></italic> and <italic><tp:taxon-name>Sinopesa</tp:taxon-name></italic> species in China. <bold><italic><tp:taxon-name>Raveniola</tp:taxon-name></italic>:</bold> <bold>1</bold> XIZANG/TIBET: Jansha County <bold>2–4</bold> YUNNAN: Shika Mts. <bold>5</bold> YUNNAN:Finchuiyanou Mts. <bold>6</bold> GUANGXI: Liuzhou <bold>7</bold> BEIJING municipality: Mt. Xialongmen; HEBEI: Tuoliang, Bai’an, Damaqun Shan Mts. <bold><italic><tp:taxon-name>Sinopesa</tp:taxon-name></italic>:</bold> <bold>1</bold> BEIJING municipality: Chanping; HEBEI: Pingxiang <bold>2</bold> HUNAN: Chengbu County <bold>3</bold> ZHEJIANG: Lin’an; HENAN: Huaiyang, Xiping, Yueyang, Shāngchéng.</p></caption><graphic xmlns:xlink="http://www.w3.org/1999/xlink" xlink:href="ZooKeys-211-071-g001.jpg" position="float" orientation="portrait" xlink:type="simple"/></fig></tp:treatment-sec><ref-list><ref id="B7"><mixed-citation xmlns:xlink="http://www.w3.org/1999/xlink" xlink:type="simple"><person-group><name name-style="western"><surname>Hu</surname><given-names>JL</given-names></name><name name-style="western"><surname>Li</surname><given-names>AH</given-names></name></person-group> (<year>1987</year>)<article-title> The spiders collected from the fields and the forests of Xizang Autonomous Region, China.</article-title><source>Agricultural Insects, Spiders, Plant Diseases and Weeds of Xizang </source><volume>1</volume>: <fpage>315</fpage>-<lpage>392</lpage>. [in Chinese]</mixed-citation></ref><ref id="B8"><mixed-citation xmlns:xlink="http://www.w3.org/1999/xlink" xlink:type="simple"><person-group><name name-style="western"><surname>Hu</surname><given-names>JL</given-names></name></person-group> (<year>2001</year>)<source> Spiders in Qinghai-Tibet Plateau of China</source>. <publisher-name>Henan Science and Technology Publishing House</publisher-name>, <lpage>658</lpage> pp. [<comment>in Chinese</comment>]</mixed-citation></ref><ref id="B23"><mixed-citation xmlns:xlink="http://www.w3.org/1999/xlink" xlink:type="simple"><person-group><name name-style="western"><surname>Song</surname><given-names>DX</given-names></name><name name-style="western"><surname>Zhu</surname><given-names>MS</given-names></name><name name-style="western"><surname>Chen</surname><given-names>J</given-names></name></person-group> (<year>1999</year>)<source> The spiders of China.</source><publisher-name>Hebei Science and Technology Publishing House</publisher-name>, <publisher-loc>Shijiazhuang</publisher-loc>, <lpage>640</lpage> pp.</mixed-citation></ref><ref id="B31"><mixed-citation xmlns:xlink="http://www.w3.org/1999/xlink" xlink:type="simple"><person-group><name name-style="western"><surname>Zonstein</surname><given-names>SL</given-names></name></person-group> (<year>2000</year>)<article-title> Two new species of the mygalomorph spider genus <italic>Raveniola</italic> Zonstein, 1987 (Araneae, Nemesiidae) from southwestern Asia.</article-title><source>Tethys entomological Research </source><volume>2</volume>: <fpage>49</fpage>-<lpage>52</lpage>.</mixed-citation></ref><ref id="B9"><mixed-citation xmlns:xlink="http://www.w3.org/1999/xlink" xlink:type="simple"><person-group><name name-style="western"><surname>Kritscher</surname><given-names>E</given-names></name></person-group> (<year>1957</year>)<article-title> Bisher unbekannt gebliebene Araneen-Männchen und -Weibchen des Wiener Naturhistorischen Museums (1. Teil).</article-title><source>Annalen des Naturhistorisches Museums Wien </source><volume>61</volume>: <fpage>254</fpage>-<lpage>272</lpage>.</mixed-citation></ref></ref-list></tp:taxon-treatment>
